# Supplementary material for: Dysbiosis of the intestinal microbiota in neurocritically ill patients and the risk for death
Source: Crit Care. 2019 May 31;23:195. doi: 10.1186/s13054-019-2488-4 (PMC6544929; doi:10.1186/s13054-019-2488-4)
Supplement: Supplementary file 3 — Clinical information of all patients in the neuroICU group in this study. (XLSX 25 kb) [file 13054_2019_2488_MOESM3_ESM.xlsx]

## Sheet: Sheet1
Table S1. Clinical information of all patients in the neuroICU group in this study.
ID	Age/Gender	Main diagnosis	Intracranial hypertension	Pneumonia	Intracranial Infection	Respiratory failure	Liver disease	Heart disease	Chronic renal disease	Hypertension	Diabetes mellitus	Smoke exposure	Alcohol abuse	GCS	SOFA	APACHEII	NIHSS	EN	Ventilator support	IOS	Hospital cost	Antibiotics administration after the first sample	Positive culture during hospitalization11	mRS at discharge	180-day Survival	Death time
P01	27/F	Seizure	YES	YES	YES	YES	NO	NO	NO	NO	NO	NO	NO	3	11	12	N/A	YES	YES	99	277343	PEN CEP AMK CAB TEC VAN OXA ATF ATV SDD	YES	5	Deceased	169
P02	20/F	Acute disseminated encephalomyelitis	YES	YES	NO	YES	YES	YES	NO	NO	NO	NO	NO	6	6	17	N/A	YES	YES	8	82903.3	PEN CEP MAC SDD	NO	1	Alive	N/A
P03	52/M	Hypoxic-ischemic encephalopathy	NO	YES	NO	NO	NO	NO	NO	NO	NO	YES	NO	7	3	10	N/A	YES	NO	8	52634.3	PEN CEP CAB	NO	5	Alive	N/A
P04	87/M	Intracerebral hemorrhage	N/A	YES	NO	NO	YES	NO	YES	YES	NO	NO	NO	9	3	11	12	YES	NO	6	45670.9	PEN	NO	3	Alive	N/A
P05	85/M	Ischemic stroke	N/A	YES	NO	YES	NO	YES	NO	YES	NO	NO	NO	8	6	10	4	YES	YES	53	410276	PEN QUN CAB ATF	YES	5	Alive	N/A
P06	59/M	Intracranial infection	NO	YES	YES	NO	YES	NO	NO	YES	YES	NO	YES	5	4	25	N/A	YES	NO	12	403454	CAB VAN	YES	5	Alive	N/A
P07	53/M	Intracerebral hemorrhage	N/A	YES	NO	NO	NO	YES	NO	YES	NO	YES	YES	10	4	5	10	YES	YES	9	36459.8	CEP	NO	4	Alive	N/A
P08	66/F	Intracerebral hemorrhage	N/A	YES	NO	NO	YES	NO	NO	YES	YES	NO	NO	6	3	16	11	YES	NO	7	53797.7	NO Antibiotics	YES	4	Alive	N/A
P09	54/M	Seizure	YES	YES	NO	YES	YES	NO	YES	NO	NO	YES	YES	7	9	9	N/A	YES	NO	22	39803.3	PEN CAB	YES	4	Deceased	36
P10	82/M	Ischemic stroke	N/A	YES	NO	NO	YES	YES	NO	NO	NO	YES	NO	8	8	13	20	YES	YES	13	67765.9	CEP CAB	YES	4	Alive	N/A
P11	76/M	Intracranial infection	YES	NO	YES	YES	YES	YES	YES	YES	NO	NO	NO	6	9	17	N/A	YES	YES	20	232389	PEN CEP CAB ATF SDD	YES	5	Deceased	59
P12	32/F	intracranial infection	YES	YES	YES	NO	YES	NO	NO	NO	NO	NO	NO	7	4	11	N/A	YES	NO	11	54916.7	OXA ATT	NO	5	Alive	N/A
P13	54/M	Ischemic stroke	N/A	NO	NO	NO	NO	NO	YES	YES	YES	YES	NO	10	2	6	9	NO	NO	16	37954.8	QUN	YES	3	Alive	N/A
P14	22/M	Hypoxic-ischemic encephalopathy	N/A	YES	NO	NO	NO	NO	NO	NO	NO	YES	YES	7	4	15	N/A	YES	NO	43	174220	PEN CEP	YES	4	Alive	N/A
P15	87/F	Intracerebral hemorrhage	NO	YES	NO	NO	NO	YES	NO	YES	YES	NO	NO	9	3	11	12	YES	NO	18	43930.4	PEN CEP	NO	5	Alive	N/A
P16	55/M	Intracerebral hemorrhage	N/A	YES	NO	NO	NO	NO	NO	YES	NO	YES	NO	10	6	6	12	YES	YES	9	104857	PEN CEP	NO	2	Alive	N/A
P17	36/M	Intracerebral hemorrhage	N/A	NO	NO	NO	NO	NO	NO	YES	NO	NO	NO	10	2	5	10	NO	NO	3	23946.6	NO Antibiotics	N/A	2	N/A	N/A
P18	20/M	Autoimmune encephalitis	NO	YES	NO	NO	NO	NO	NO	NO	NO	NO	NO	7	3	8	N/A	YES	NO	15	115911	MAC VAN	YES	1	Alive	N/A
P19	31/F	Hypoxic-ischemic encephalopathy	NO	YES	NO	YES	NO	NO	NO	NO	NO	NO	NO	7	5	20	N/A	YES	NO	10	136792	CEP ATF	YES	4	Alive	N/A
P20	59/F	intracranial infection	YES	YES	YES	NO	YES	NO	NO	NO	NO	NO	NO	8	9	13	N/A	YES	YES	22	144014	CEP CAB VAN SDD	YES	1	Alive	N/A
P21	41/M	Intracranial infection	YES	YES	NO	NO	YES	NO	NO	YES	NO	YES	NO	4	5	21	N/A	YES	NO	63	356358	PEN CAB SDD	YES	5	Alive	N/A
P22	53/M	Intracerebral hemorrhage	YES	YES	NO	NO	NO	YES	YES	YES	NO	NO	NO	10	4	22	4	YES	YES	18	83887	PEN	NO	2	N/A	N/A
P23	69/M	Intracerebral hemorrhage	N/A	NO	NO	NO	NO	NO	NO	YES	NO	NO	NO	10	2	8	7	NO	NO	5	24445.2	NO Antibiotics	N/A	1	Alive	N/A
P24	58/M	Intracerebral hemorrhage	N/A	NO	NO	NO	NO	NO	NO	NO	NO	YES	YES	10	2	7	11	NO	NO	4	12746.5	NO Antibiotics	N/A	1	Alive	N/A
P25	73/F	Intracerebral hemorrhage	YES	NO	NO	NO	NO	YES	NO	NO	NO	NO	NO	10	2	5	5	NO	NO	3	29644	NO Antibiotics	N/A	1	Alive	N/A
P26	20/F	Lupus encephalopathy	N/A	YES	NO	YES	NO	YES	YES	NO	NO	NO	NO	6	8	16	N/A	YES	YES	40	232160	PEN CEP CAB SDD	YES	1	Alive	N/A
P27	38/M	Acute myelitis	N/A	YES	NO	YES	NO	NO	NO	NO	NO	YES	NO	5	6	11	N/A	YES	YES	20	159888	PEN CEP CAB ATF	YES	4	Alive	N/A
P28	36/F	Acute motor axonal neuropathy	NO	YES	NO	YES	NO	YES	NO	NO	NO	NO	NO	8	4	7	N/A	YES	YES	59	388989	PEN CEP CAB VAN ATF	YES	4	Alive	N/A
P29	62/M	Meningeal carcinomas	NO	YES	NO	NO	NO	NO	NO	YES	YES	NO	NO	7	5	13	N/A	YES	NO	5	89868	CEP CAB OXA ATT	NO	6	Deceased	17
P30	22/M	Seizure	N/A	YES	NO	NO	NO	NO	NO	NO	NO	NO	NO	10	2	19	N/A	YES	NO	14	36977.1	PEN SDD	YES	5	Deceased	76
P31	67/M	Myasthenia gravis	NO	YES	YES	NO	YES	NO	YES	YES	NO	YES	YES	10	2	7	N/A	YES	NO	10	64582.2	CEP CAB	YES	5	Alive	N/A
P32	82/M	Hypoxic-ischemic encephalopathy	N/A	YES	NO	YES	YES	YES	YES	YES	NO	NO	NO	4	8	18	N/A	YES	YES	10	592771	TEC	NO	5	Alive	N/A
P33	79/F	Intracerebral hemorrhage	NO	YES	YES	NO	YES	NO	NO	YES	NO	NO	YES	5	7	18	12	YES	NO	8	52451	CEP CAB VAN	YES	6	Deceased	6
P34	36/F	Acute disseminated encephalomyelitis	YES	YES	NO	NO	YES	NO	YES	NO	NO	NO	NO	3	6	12	N/A	YES	NO	30	180209	PEN CAB VAN ATF SDD	YES	4	N/A	N/A
P35	37/M	Autoimmune peripheral neuropathy	NO	NO	NO	NO	YES	NO	YES	YES	YES	YES	YES	10	2	5	N/A	NO	YES	6	74829.6	CEP SDD	YES	1	Alive	N/A
P36	64/M	Ischemic stroke	N/A	YES	NO	NO	YES	YES	YES	YES	NO	YES	YES	9	3	6	10	YES	NO	14	76948.9	CEP	NO	1	Alive	N/A
P37	66/M	Ischemic stroke	N/A	NO	NO	NO	NO	NO	YES	YES	NO	YES	NO	10	4	17	6	NO	NO	15	16357.8	NO Antibiotics	NO	1	Alive	N/A
P38	54/F	Ischemic stroke	N/A	YES	NO	NO	NO	YES	NO	NO	NO	NO	NO	4	7	16	20	YES	YES	36	259796	PEN CEP CAB VAN ATF SDD	YES	5	Alive	N/A
P39	46/F	Ischemic stroke	N/A	YES	NO	NO	NO	YES	NO	NO	NO	NO	NO	7	9	16	0	YES	YES	7	21207.2	CEP CAB	YES	6	Deceased	6
P40	62/M	Ischemic stroke	N/A	NO	NO	NO	NO	NO	NO	YES	YES	NO	NO	10	2	6	12	YES	NO	6	63289	NO Antibiotics	N/A	1	Alive	N/A
P41	25/F	Lupus encephalopathy	YES	YES	NO	NO	YES	YES	YES	NO	NO	NO	NO	7	10	9	N/A	YES	YES	9	113809	PEN CAB ATF	YES	1	Alive	N/A
P42	44/M	Hepatic encephalopathy	N/A	NO	NO	NO	YES	YES	YES	NO	NO	YES	YES	5	8	13	N/A	YES	NO	6	9761.76	NO Antibiotics	NO	1	Alive	N/A
P43	58/F	Intracerebral hemorrhage	N/A	NO	NO	NO	NO	YES	NO	YES	NO	YES	YES	10	2	9	7	NO	NO	4	18310.6	NO Antibiotics	N/A	1	Alive	N/A
P44	25/M	Myasthenia gravis	N/A	YES	NO	NO	NO	NO	NO	NO	NO	YES	YES	10	2	5	N/A	YES	NO	9	16989.6	PEN CEP	YES	1	Alive	N/A
P45	52/F	Guillain-Barre syndrome	YES	YES	YES	NO	NO	YES	NO	NO	NO	NO	NO	6	6	13	N/A	YES	YES	33	315668	CEP AMK QUN CAB TEC	YES	5	Alive	N/A
P46	58/M	Myasthenia gravis	N/A	YES	NO	NO	YES	NO	NO	NO	NO	NO	NO	10	3	6	N/A	YES	YES	8	65498.3	NO Antibiotics	NO	1	Alive	N/A
P47	59/M	Ischemic stroke	N/A	YES	NO	NO	YES	NO	NO	NO	YES	YES	NO	8	3	12	17	YES	NO	18	150863	PEN QUN CAB	YES	5	Alive	N/A
P48	33/M	Seizure	YES	YES	NO	YES	YES	NO	YES	NO	NO	YES	YES	5	6	14	N/A	YES	YES	16	237369	PEN CEP AMK CAB TEC VAN ATF SDD	YES	6	Deceased	20
P49	46/M	Intracerebral hemorrhage	YES	YES	NO	NO	YES	NO	NO	NO	NO	YES	YES	9	3	6	11	YES	NO	17	135664	PEN CEP CAB VAN	NO	4	Alive	N/A
P50	38/M	Intracerebral hemorrhage	YES	YES	NO	NO	NO	NO	YES	YES	NO	NO	NO	4	8	25	20	YES	NO	13	122791	PEN	YES	5	N/A	N/A
P51	68/F	Intracranial infection	YES	YES	YES	NO	YES	NO	NO	NO	NO	NO	NO	8	5	16	N/A	YES	YES	15	177020	CEP QUN CAB TEC ATT SDD	YES	5	Deceased	97
P52	62/M	Intracerebral hemorrhage	N/A	YES	NO	NO	NO	NO	NO	YES	YES	YES	YES	4	7	28	15	YES	YES	8	599428	PEN CAB TEC VAN	NO	4	Alive	N/A
P53	52/M	intracranial infection	YES	YES	YES	YES	NO	NO	NO	NO	NO	YES	YES	3	11	19	N/A	YES	YES	21	1.03527e+06	PEN CEP AMK QUN CAB TEC VAN ATF ATT	YES	6	Deceased	85
P54	62/M	Intracerebral hemorrhage	N/A	NO	NO	NO	NO	NO	NO	YES	YES	YES	NO	10	3	6	5	YES	NO	6	25065.2	NO Antibiotics	NO	3	Alive	N/A
P55	44/F	Hypoxic-ischemic encephalopathy	N/A	YES	NO	YES	YES	YES	NO	NO	NO	NO	NO	10	4	5	N/A	YES	YES	12	105399	PEN QUN CAB TEC VAN ATF SDD	YES	1	Alive	N/A
P56	78/M	Binswanger disease	N/A	YES	NO	NO	NO	NO	NO	YES	YES	NO	NO	6	5	23	N/A	YES	YES	9	74542.6	CEP CAB	N/A	5	Alive	N/A
P57	87/F	Intracranial infection	YES	YES	YES	YES	YES	NO	NO	NO	NO	NO	NO	9	8	15	7	YES	YES	19	248749	PEN CEP CAB TEC VAN ATF SDD	YES	6	Deceased	21
P58	57/M	Ischemic stroke	YES	YES	YES	NO	YES	YES	NO	YES	NO	YES	NO	9	3	12	15	YES	NO	4	154623	CEP CAB VAN	YES	4	Alive	N/A
P59	24/M	intracranial infection	NO	YES	NO	NO	YES	NO	NO	NO	NO	NO	NO	5	8	10	N/A	YES	NO	7	141357	CAB VAN	NO	4	Alive	N/A
P60	24/F	Myasthenia gravis	N/A	YES	NO	YES	NO	NO	NO	NO	NO	NO	NO	9	4	15	N/A	YES	YES	13	145213	CEP AMK CAB VAN	YES	1	Alive	N/A
P61	48/F	Intracerebral hemorrhage	YES	NO	NO	NO	NO	NO	NO	YES	NO	YES	NO	8	3	7	8	YES	NO	7	56502.5	CEP	YES	2	Alive	N/A
P62	51/F	Ischemic stroke	N/A	NO	NO	NO	NO	NO	NO	YES	NO	NO	NO	7	3	10	18	YES	NO	11	54806.2	PEN	NO	1	Alive	N/A
P63	21/F	Ischemic stroke	NO	YES	NO	NO	NO	NO	NO	YES	NO	NO	NO	7	3	14	15	YES	NO	28	172282	CEP	YES	4	Alive	N/A
P64	50/M	Ischemic stroke	N/A	YES	NO	NO	NO	NO	NO	YES	NO	YES	NO	5	6	13	19	YES	YES	12	78801.8	CEP TEC ATF	YES	5	Alive	N/A
P65	76/M	Seizure	NO	YES	NO	YES	NO	NO	NO	YES	NO	NO	NO	5	7	19	N/A	YES	YES	15	210481	CEP AMK CAB TEC VAN SDD	YES	4	N/A	N/A
P66	47/M	Intracranial infection	NO	YES	YES	NO	NO	YES	YES	YES	YES	NO	NO	10	5	10	N/A	YES	NO	3	18677.6	CAB ATT	NO	6	Deceased	0
P67	68/M	Ischemic stroke	N/A	YES	NO	NO	YES	NO	NO	NO	YES	YES	YES	4	7	19	37	YES	YES	7	41054.6	PEN CAB	NO	6	Deceased	3
P68	93/F	Intracerebral hemorrhage	NO	YES	NO	NO	NO	NO	NO	YES	NO	NO	NO	9	3	9	6	YES	NO	4	176440	PEN CEP CAB TEC VAN	YES	6	Deceased	55
P69	51/M	Intracerebral hemorrhage	YES	YES	NO	NO	NO	NO	NO	YES	NO	YES	YES	9	4	6	15	YES	NO	6	62990.9	PEN	YES	6	Deceased	23
P70	60/M	Intracranial infection	NO	YES	NO	NO	YES	NO	NO	YES	NO	YES	NO	8	3	7	N/A	YES	NO	17	129347	CAB VAN ATT	YES	1	Alive	N/A
P71	48/F	Intracerebral hemorrhage	YES	YES	NO	YES	NO	NO	NO	NO	NO	NO	NO	10	3	5	4	YES	YES	14	83601.3	CEP AMK CAB	NO	1	Alive	N/A
P72	78/M	Ischemic stroke	N/A	YES	NO	NO	NO	YES	NO	YES	NO	NO	NO	6	9	21	18	YES	YES	9	133884	PEN CAB VAN	NO	6	Deceased	6
P73	75/M	Intracranial infection	N/A	YES	YES	YES	NO	YES	YES	NO	NO	YES	YES	8	11	17	N/A	YES	YES	9	165564	PEN CEP QUN CAB TEC VAN OXA SDD	YES	6	Deceased	6
P74	46/M	Cerebral lymphoma	YES	YES	NO	NO	NO	NO	NO	YES	NO	NO	NO	7	6	8	N/A	YES	NO	11	172804	CEP CAB TEC	YES	6	Deceased	26
P75	57/F	Ischemic stroke	N/A	YES	NO	NO	NO	YES	NO	NO	NO	NO	NO	8	6	18	12	YES	NO	15	136816	CEP	N/A	2	Alive	N/A
P76	67/M	Ischemic stroke	N/A	YES	NO	NO	NO	NO	NO	YES	NO	YES	YES	9	5	15	13	YES	YES	13	204129	PEN CAB TEC	YES	4	Alive	N/A
P77	72/M	Intracranial infection	N/A	YES	YES	YES	NO	YES	NO	YES	YES	NO	NO	6	10	9	N/A	YES	YES	8	97125.1	PEN CAB TEC VAN	NO	6	Deceased	23
P78	76/M	Ischemic stroke	YES	YES	NO	NO	YES	NO	NO	YES	NO	NO	NO	7	5	10	4	YES	YES	16	157412	CEP CAB	YES	4	Alive	N/A
P79	92/F	Ischemic stroke	N/A	YES	NO	NO	NO	YES	NO	NO	YES	NO	NO	6	9	21	27	YES	YES	25	140784	PEN CAB VAN ATF	YES	6	Deceased	27
P80	88/F	Ischemic stroke	N/A	YES	NO	NO	YES	YES	NO	YES	NO	NO	NO	5	9	28	20	YES	NO	8	52144.9	PEN	N/A	6	Deceased	5
P81	54/M	Ischemic stroke	N/A	YES	NO	NO	YES	YES	NO	YES	YES	NO	NO	6	6	14	17	YES	NO	7	161929	PEN ATF SDD	YES	5	Alive	N/A
P82	64/F	Ischemic stroke	NO	YES	NO	NO	YES	NO	YES	YES	NO	NO	NO	6	6	18	21	YES	YES	6	135378	PEN CEP CAB TEC	YES	5	Alive	N/A
P83	45/M	Ischemic stroke	N/A	YES	NO	NO	YES	YES	NO	YES	NO	NO	NO	8	6	8	13	YES	YES	25	120428	PEN	NO	4	Alive	N/A
P84	66/M	Ischemic stroke	N/A	YES	NO	NO	NO	YES	YES	YES	YES	NO	YES	4	10	21	14	YES	YES	13	124107	PEN CAB OXA	YES	6	Deceased	10
P85	65/F	Ischemic stroke	N/A	YES	NO	NO	YES	NO	NO	YES	NO	NO	YES	7	5	19	12	YES	NO	14	74258.3	PEN	YES	4	Alive	N/A
P86	81/M	Ischemic stroke	N/A	YES	NO	NO	YES	YES	YES	YES	NO	YES	NO	5	7	24	15	YES	YES	49	399178	PEN CAB TEC VAN SDD	YES	4	Alive	N/A
P87	78/F	Ischemic stroke	NO	YES	NO	NO	NO	YES	YES	YES	YES	NO	NO	6	7	23	25	YES	NO	6	101489	PEN	NO	6	Deceased	2
P88	80/M	Ischemic stroke	YES	YES	NO	NO	NO	YES	NO	YES	YES	NO	NO	6	5	15	17	YES	NO	16	185497	PEN CAB	YES	4	Alive	N/A
P89	45/F	Ischemic stroke	N/A	YES	NO	NO	YES	YES	NO	NO	NO	NO	NO	4	8	25	15	YES	YES	6	293328	PEN	NO	3	Alive	N/A
P90	61/F	Ischemic stroke	N/A	YES	NO	NO	NO	YES	NO	YES	NO	NO	NO	9	3	16	22	YES	NO	9	134345	PEN QUN	YES	4	Deceased	15
P91	83/M	Ischemic stroke	N/A	YES	NO	NO	YES	YES	NO	NO	NO	YES	NO	5	4	16	15	YES	NO	9	87564	PEN ATF	YES	5	Alive	N/A
P92	67/M	Ischemic stroke	N/A	YES	NO	NO	NO	NO	YES	YES	NO	YES	YES	9	5	15	16	YES	YES	16	297616	PEN QUN CAB TEC VAN	YES	4	Alive	N/A
P93	68/M	Ischemic stroke	N/A	NO	NO	NO	NO	YES	NO	YES	NO	NO	NO	9	3	13	12	YES	NO	7	55839	PEN	NO	5	Alive	N/A
P94	62/F	Ischemic stroke	N/A	YES	NO	NO	NO	NO	NO	NO	NO	NO	YES	8	8	9	13	YES	YES	14	164401	PEN CEP AMK CAB VAN SDD	YES	3	Alive	N/A
P95	74/F	Ischemic stroke	N/A	NO	NO	NO	NO	NO	NO	NO	YES	NO	NO	8	3	21	13	YES	NO	12	109841	NO Antibiotics	YES	5	Alive	N/A
P96	81/F	Ischemic stroke	N/A	YES	NO	NO	NO	YES	NO	NO	NO	NO	NO	9	3	15	11	YES	YES	6	65292.4	PEN CAB	NO	4	Alive	N/A
P97	70/M	Ischemic stroke	N/A	YES	NO	NO	NO	YES	NO	YES	YES	NO	YES	9	3	15	11	YES	YES	9	135432	PEN	NO	5	Alive	N/A
P98	61/M	Ischemic stroke	N/A	YES	NO	YES	YES	YES	NO	YES	NO	NO	NO	10	2	5	12	YES	YES	12	70811.7	PEN CAB VAN	NO	6	Deceased	17
GCS Glasgow coma scale, SOFA Sequential Organ Failure Assessment, APACHE-II Acute Physiology and Chronic Health Evaluation-II, ICP intracranial hypertension, EN enteral nutrition, IOS ICU length of stay, mRS modified Rankin Scale, N/A Not available, PEN Penicillin, CEP Cephalosporins, AMK Aminoglycosids, QUN Quinolones, MAC Macrolides, CAB Carbapenems, TEC Tetracycline, VAN Vancomycin, OXA oxazol…
1 From all body sites or fluids.
