# Supplementary material for: Dysbiosis of the intestinal microbiota in neurocritically ill patients and the risk for death
Source: Crit Care. 2019 May 31;23:195. doi: 10.1186/s13054-019-2488-4 (PMC6544929; doi:10.1186/s13054-019-2488-4)
Supplement: Supplementary file 4 — α-Diversities and taxa of all samples collected from neuroICU and HCs in this study. (XLSX 922 kb) [file 13054_2019_2488_MOESM4_ESM.xlsx]

## Sheet: Sample time and α-diversity
Sample Number	Sample Time	shannon	PD_whole_tree	chao1	observed_species	simpson
P01.S01	2	5.04461	32.4572	634.679	369	0.910491
P01.S02	10	5.14427	37.4777	882.667	481	0.918517
P01.S03	21	5.14481	33.9573	753.667	442	0.923349
P01.S04	27	5.69271	38.6374	1020.15	510	0.939791
P01.S05	35	3.72237	35.1327	772.443	422	0.749662
P01.S06	40	3.63156	30.1864	675.319	321	0.830149
P01.S07	48	2.91069	14.6674	264.125	139	0.789402
P01.S08	54	5.01541	25.3209	558.783	306	0.941768
P01.S09	59	5.16788	22.4142	497.902	274	0.951896
P01.S10	64	5.90924	37.4358	904.971	469	0.963833
P01.S11	73	4.91368	30.0264	758.692	376	0.90164
P01.S12	79	4.87277	33.9772	750.781	398	0.910871
P01.S13	88	5.69308	38.7666	883.456	502	0.949247
P01.S14	97	5.6987	37.3616	761.364	457	0.950936
P02.S01	3	4.99187	32.8335	863.49	394	0.904429
P03.S01	1	6.23905	43.1089	953.357	591	0.952361
P04.S01	3	5.53391	38.4682	944.413	530	0.93505
P05.S01	1	5.74173	39.9971	946.171	545	0.930109
P05.S02	9	5.23759	25.3657	537.814	305	0.933605
P05.S04	23	4.38297	25.8029	509.5	295	0.896813
P05.S05	30	4.91742	27.6174	647.562	334	0.926541
P05.S06	38	5.32887	32.4965	897.654	400	0.939405
P05.S07	48	5.96653	36.0671	750.262	484	0.956242
P05.S08	53	6.1086	39.4235	1036.11	549	0.959666
P06.S01	1	6.14402	39.7828	888.537	527	0.958278
P06.S02	8	5.58249	31.992	711.17	376	0.943751
P06.S03	15	6.51944	41.7575	950.082	585	0.969084
P06.S05	29	7.10956	47.1662	1174.18	664	0.981823
P06.S06	37	6.28804	34.2741	782.158	440	0.97148
P06.S07	44	5.81643	36.3669	768.554	450	0.946396
P07.S01	2	4.37852	34.9049	808.479	444	0.833087
P08.S01	1	4.90884	29.6261	615	335	0.91607
P09.S01	1	6.0374	40.2358	1007.07	552	0.957873
P09.S02	8	3.34518	21.9003	423.053	232	0.756273
P09.S03	20	3.47594	30.8369	736.75	371	0.716019
P10.S01	3	4.90025	36.6669	799.123	474	0.896865
P10.S02	11	6.68656	45.1844	1073.44	638	0.971333
P11.S01	2	6.20363	44.3664	956.891	600	0.946804
P11.S02	10	5.00712	40.6566	906.434	507	0.882573
P11.S03	18	3.52916	31.3263	882.404	351	0.828432
P12.S01	1	5.27102	32.9192	902.169	448	0.929612
P12.S02	9	3.46748	19.1435	361.529	213	0.800143
P13.S01	2	6.08506	43.8663	1064.53	622	0.954753
P13.S02	9	3.46214	16.1055	548.083	176	0.796039
P13.S03	15	5.83446	37.9279	954.649	514	0.955395
P14.S01	1	4.55969	30.3549	574.952	362	0.848287
P14.S02	8	4.3933	27.9711	736.25	329	0.881416
P14.S03	15	3.73703	34.6934	707.59	433	0.756652
P14.S04	22	4.91814	39.2598	852.512	488	0.89311
P14.S06	40	2.17457	22.2167	474	224	0.511699
P15.S01	1	4.322	29.2022	590.119	358	0.836777
P15.S02	8	3.99313	21.9547	379.738	237	0.831484
P15.S03	17	6.06048	40.4956	948.534	560	0.934028
P16.S01	2	4.56715	41.2538	843.513	488	0.832381
P16.S02	9	6.00225	39.287	903.036	522	0.960607
P17.S01	2	6.1171	38.4392	941.929	538	0.958858
P18.S01	2	6.25356	45.0789	917.393	588	0.963079
P18.S02	11	6.15851	43.7042	1008.79	599	0.934201
P19.S01	1	3.84442	28.3532	644.932	347	0.827085
P19.S02	9	4.67966	33.4278	652.182	419	0.859223
P20.S01	3	5.62446	33.3244	862.056	420	0.953099
P20.S02	12	5.76364	33.2161	725.727	412	0.956683
P20.S03	21	5.95361	42.1762	924.725	549	0.95295
P21.S01	2	5.09635	37.4563	896.397	464	0.916011
P21.S02	9	3.31087	32.659	687.143	400	0.587389
P21.S04	28	3.59207	33.745	811.75	418	0.717225
P21.S07	45	3.10995	27.1843	578.6	308	0.72855
P21.S08	50	3.00519	29.1813	600.353	312	0.713867
P21.S09	63	3.88953	37.3446	809.078	452	0.809672
P22.S01	1	6.38519	36.1473	760.808	451	0.969031
P22.S02	10	3.2485	29.3895	599.5	346	0.710381
P22.S03	17	3.92999	30.7487	598.592	339	0.813335
P23.S01	2	4.48536	21.9194	497.526	270	0.898654
P24.S01	1	4.31096	26.2736	523.579	282	0.836564
P25.S01	3	5.00876	34.0698	779.56	409	0.89205
P26.S01	1	6.21307	36.9473	787.571	404	0.966976
P26.S02	10	4.8503	33.0448	818.553	378	0.895069
P26.S03	19	3.60371	26.2899	474.319	279	0.717614
P26.S04	23	3.29341	23.2136	509.278	239	0.810446
P26.S05	30	5.57872	37.7171	882.739	506	0.941048
P26.S06	40	5.10642	33.5512	890.667	414	0.915041
P27.S01	2	5.99224	35.5251	754.562	467	0.965017
P27.S02	11	5.58938	35.3368	764.583	451	0.937472
P27.S03	19	1.87669	19.9061	398.2	191	0.555294
P28.S01	3	2.90206	25.4608	535	271	0.602462
P28.S02	10	3.41439	31.0793	641.048	350	0.711028
P28.S05	42	3.7572	30.4725	765.957	351	0.812349
P28.S08	50	4.88887	35.0927	906.172	424	0.920753
P28.S09	58	5.12187	37.6361	853.714	475	0.904282
P29.S01	3	6.01528	36.2032	758.719	432	0.963924
P30.S01	3	6.93078	46.746	1029.66	632	0.977348
P30.S02	11	5.95301	36.1912	757.792	453	0.958897
P31.S01	2	2.50038	24.171	544.69	260	0.474688
P31.S02	9	4.02655	34.5902	799.682	438	0.775284
P32.S01	1	4.81236	27.0285	608.071	309	0.921417
P33.S01	2	3.86355	22.5793	366.5	237	0.869399
P34.S01	2	5.44912	30.8428	608.652	388	0.947414
P34.S02	11	4.63898	32.8357	770.333	402	0.897641
P34.S03	19	5.60691	32.5386	695.412	376	0.948058
P34.S04	27	4.94828	31.8816	624.141	378	0.887542
P35.S01	3	5.69226	33.1456	592.71	399	0.942115
P36.S01	3	5.55148	35.5574	902.468	459	0.926574
P36.S02	10	4.35389	27.3034	559.018	316	0.880347
P37.S01	2	5.76905	37.8978	847	490	0.935247
P37.S02	10	5.51493	32.6316	764.678	424	0.925438
P38.S01	3	4.39787	30.7197	635.452	379	0.883468
P38.S02	11	3.99304	29.9674	670.515	369	0.814816
P38.S04	24	4.19575	35.8196	795.13	462	0.739832
P38.S05	32	3.79891	31.658	748.787	406	0.731196
P39.S01	1	6.34696	40.1491	851.03	498	0.964552
P40.S01	1	4.91917	36.0663	945.833	441	0.87261
P41.S01	2	4.855	37.5615	812.647	468	0.87165
P42.S01	1	4.42544	32.7031	696.656	395	0.834733
P43.S01	1	5.87904	34.2914	782.358	439	0.96314
P44.S01	1	3.76766	39.0345	770.817	458	0.639864
P44.S02	9	3.68586	34.6963	732.041	411	0.763241
P45.S01	1	5.91203	35.5006	726.398	462	0.959456
P45.S02	10	5.91086	41.5313	929	548	0.943238
P45.S04	27	4.3146	35.5974	778.985	442	0.77376
P46.S01	2	3.66107	22.2895	510.276	230	0.815935
P47.S01	2	4.84626	34.5556	719.811	440	0.894496
P48.S01	3	6.02975	39.926	895.389	520	0.954398
P48.S02	10	5.16912	27.3966	600.524	338	0.91731
P49.S01	1	4.89275	37.6817	774.667	488	0.843438
P49.S02	9	4.99573	26.8307	553.286	291	0.916672
P50.S01	1	5.82051	46.7213	1131.44	630	0.902782
P50.S02	9	3.27288	25.6437	512.294	316	0.680739
P51.S01	3	6.25406	42.2643	1037.51	565	0.9541
P51.S02	12	2.23049	33.1447	731.014	390	0.3816
P52.S01	3	4.05166	31.5222	618.833	385	0.806491
P53.S01	2	2.80048	31.3302	724.341	350	0.492168
P53.S02	11	1.8062	26.5295	590.75	295	0.326818
P53.S03	21	2.84669	35.6218	688.708	426	0.477011
P54.S01	1	5.60933	31.0536	599.196	356	0.956203
P55.S01	3	3.67875	33.6545	780.288	394	0.773637
P56.S01	3	5.81677	29.1454	558.618	312	0.958229
P57.S01	1	5.05765	30.6464	674.75	379	0.9133
P57.S02	8	2.43753	28.873	606.118	311	0.503581
P58.S01	3	5.19433	34.8628	916	446	0.905059
P59.S01	2	6.09075	42.2123	828.162	493	0.957325
P60.S01	2	5.7268	39.8172	769.968	499	0.951626
P61.S01	2	4.15833	29.2952	608.169	356	0.807751
P62.S01	1	5.58863	34.1174	759.213	461	0.935578
P62.S02	8	4.49387	32.0088	665.893	375	0.842051
P63.S01	3	5.03696	31.8988	715.353	378	0.910141
P63.S02	12	4.90905	28.1079	605.5	325	0.881952
P63.S04	25	4.97898	27.8691	570.25	328	0.932092
P64.S01	1	2.91862	30.7114	668.25	369	0.574764
P64.S02	9	4.55908	37.738	760.568	478	0.804451
P65.S01	2	5.21803	35.1614	698.159	444	0.936569
P65.S02	10	4.07798	28.0873	578.565	333	0.858796
P66.S01	1	6.20886	37.9964	798.317	491	0.969049
P67.S01	1	5.32977	35.5963	727.644	444	0.911754
P68.S01	1	4.21416	35.732	800.282	439	0.773464
P69.S01	2	5.40537	33.2682	801.775	450	0.934629
P70.S01	1	6.87445	45.6473	974.115	596	0.974211
P70.S02	10	4.72911	31.993	672.448	379	0.892489
P71.S01	1	6.30669	43.9171	1115.01	618	0.939146
P71.S02	9	4.24479	28.0328	743.857	343	0.86827
P72.S01	2	4.67487	25.768	475.857	294	0.901621
P73.S01	3	4.26598	33.2853	697.068	405	0.794832
P74.S01	2	5.11461	31.7876	653.203	393	0.899821
P75.S01	1	6.36296	40.2781	926.512	553	0.964304
P75.S02	8	3.24883	33.7685	821.638	425	0.582143
P76.S01	2	5.63884	35.8164	892.667	471	0.93639
P77.S01	2	6.20271	36.5008	870.631	476	0.966664
P78.S01	1	6.10987	39.415	959.963	543	0.949764
P78.S02	10	3.44191	41.9089	961.895	527	0.571237
P79.S01	2	6.28093	49.7725	1195.65	680	0.944695
P79.S02	11	6.46556	49.6071	1074.88	706	0.951917
P79.S03	18	5.7378	29.3972	570.024	318	0.962824
P79.S04	23	4.80879	37.6147	756.6	464	0.816638
P80.S01	1	5.8699	45.5848	1065.49	631	0.912471
P81.S01	1	4.58626	37.8694	924.318	464	0.85084
P82.S01	3	4.60113	40.8729	980.25	504	0.808368
P83.S01	2	5.10565	40.1954	780.241	490	0.857218
P83.S02	9	2.21423	32.5986	623.754	369	0.37622
P83.S03	16	5.90427	43.3271	1116.05	580	0.935783
P83.S04	25	6.08226	41.8925	900.16	553	0.953589
P84.S01	2	6.80688	47.6021	1157.26	653	0.97749
P85.S01	3	6.37408	44.2786	1028.9	594	0.958714
P85.S02	12	4.00843	26.3595	534	306	0.816812
P86.S01	3	6.07125	44.7278	1096	603	0.929745
P86.S02	11	6.22908	40.7434	791.321	520	0.950139
P86.S03	19	6.37846	45.1327	971.101	607	0.951123
P86.S04	28	2.94716	23.754	516.84	236	0.563808
P86.S05	35	5.71554	33.7865	746.259	410	0.954561
P86.S07	46	5.61508	35.9876	708.938	445	0.949642
P87.S01	2	6.5121	36.9802	684.193	478	0.976192
P88.S01	3	6.457	34.0813	1078.06	414	0.976441
P88.S02	11	2.36318	18.0325	335.385	160	0.6538
P89.S01	3	4.31546	32.0563	747.944	372	0.816023
P90.S01	2	5.08421	33.6924	707.742	412	0.891804
P90.S02	9	4.615	30.3283	697.556	358	0.905207
P91.S01	1	6.10345	33.1834	691.722	413	0.961833
P92.S01	3	6.19493	44.291	978.135	611	0.945856
P92.S02	11	3.86968	33.2995	721.23	395	0.801876
P92.S03	15	4.23292	35.3034	810.971	449	0.798477
P93.S01	1	5.50539	29.1393	597.768	362	0.944911
P94.S01	1	7.12888	43.5418	1027.79	578	0.985767
P94.S02	11	4.09941	37.6424	901.776	479	0.795162
P95.S01	1	5.88246	33.5529	832.548	444	0.958388
P95.S02	10	6.35163	41.3394	1109.68	588	0.964762
P96.S01	2	5.14054	32.3921	625.63	400	0.921753
P97.S01	1	5.7066	38.2454	878.536	508	0.936853
P98.S01	2	6.1924	37.1057	821	513	0.96736
C01.S01	N/A	4.11052	28.3697	630.915	336	0.804343
C02.S01	N/A	5.81998	34.0861	655.022	449	0.953455
C03.S01	N/A	7.3169	44.1907	1079.5	667	0.982621
C04.S01	N/A	5.93112	30.7981	738.59	438	0.954145
C05.S01	N/A	5.13828	37.2256	882.297	543	0.85036
C06.S01	N/A	5.51081	36.5026	1037.09	495	0.931193
C07.S01	N/A	4.9832	38.756	848	491	0.868436
C08.S01	N/A	5.3045	33.5556	956.804	470	0.896732
C09.S01	N/A	6.77604	41.0869	1128.51	621	0.974142
C10.S01	N/A	4.95734	35.9139	784.384	433	0.894903
C11.S01	N/A	6.12867	37.0632	759.889	458	0.961477
C12.S01	N/A	5.36488	34.0317	691.412	443	0.91109
C13.S01	N/A	5.7364	34.8451	900.881	494	0.943915
C14.S01	N/A	5.70343	36.1337	1006.1	516	0.900291
C15.S01	N/A	6.00532	39.7943	1098.04	547	0.961424
C16.S01	N/A	5.57783	38.3058	863.628	499	0.930738
C17.S01	N/A	5.6089	36.908	750.775	462	0.919595
C18.S01	N/A	6.68923	47.7053	1044.11	630	0.970951
C19.S01	N/A	6.53613	38.2208	843.667	532	0.962739
C20.S01	N/A	5.82052	39.1813	797.129	504	0.941192
C21.S01	N/A	4.49116	30.8282	713.654	372	0.843137
C22.S01	N/A	6.18654	34.7727	891.114	505	0.962756
C23.S01	N/A	6.31217	35.4012	787.115	451	0.973173
C24.S01	N/A	5.04533	41.1727	974.139	528	0.904867
C25.S01	N/A	6.36153	36.7467	797.745	536	0.968071
C26.S01	N/A	4.79981	29.3456	639.519	364	0.89243
C27.S01	N/A	5.54136	32.7897	918.6	472	0.91833
C28.S01	N/A	3.97297	33.2648	811.85	432	0.701162
C29.S01	N/A	3.60395	22.0088	583.7	264	0.731986
C30.S01	N/A	6.41422	44.1877	1012.4	586	0.96607
C31.S01	N/A	5.38506	35.3977	778.541	453	0.931212
C32.S01	N/A	5.77017	35.2136	834.197	450	0.94349
C33.S01	N/A	5.30064	32.2911	740.652	458	0.876017
C34.S01	N/A	6.42536	40.7323	1022.25	585	0.96286
C35.S01	N/A	5.24137	29.302	855.234	419	0.894603
C36.S01	N/A	6.64585	42.9085	1107.34	619	0.972206
C37.S01	N/A	5.78477	36.1097	868.813	480	0.952467
C38.S01	N/A	6.79689	43.9682	1136.31	666	0.971545
C39.S01	N/A	6.94713	42.6155	1163.81	640	0.977648
C40.S01	N/A	5.01353	37.3869	877.9	439	0.858705
C41.S01	N/A	6.43485	35.4571	833	518	0.970339
C42.S01	N/A	6.94684	37.7126	952.632	592	0.9785
C43.S01	N/A	6.29457	36.3857	1025.22	541	0.960888
C44.S01	N/A	4.33167	29.9267	594.905	356	0.846881
C45.S01	N/A	6.42068	44.3161	1078.15	625	0.961045
C46.S01	N/A	5.45382	32.6695	744.431	429	0.917888
C47.S01	N/A	6.92069	43.8332	1173.6	657	0.97329
C48.S01	N/A	7.20729	46.2108	1195.32	698	0.980579
C49.S01	N/A	7.17715	44.5399	1161.92	675	0.980012
C50.S01	N/A	4.90324	33.6855	686.767	446	0.896607
C51.S01	N/A	6.90992	41.7357	1094.61	614	0.977081
C52.S01	N/A	5.59613	32.8772	720.014	460	0.922607
C53.S01	N/A	6.18873	38.0811	965.165	552	0.949667
C54.S01	N/A	4.73633	30.9273	729.591	422	0.83385
C55.S01	N/A	5.80504	35.7192	754.549	474	0.94896
C56.S01	N/A	5.64773	34.8108	740.663	445	0.954953
C57.S01	N/A	6.52507	36.5927	864.688	521	0.975563
C58.S01	N/A	5.90676	37.9894	916.014	521	0.93823
C59.S01	N/A	6.24124	43.1417	998.861	632	0.945663
C60.S01	N/A	6.02986	31.294	687.324	445	0.959138
C61.S01	N/A	4.73668	27.0791	654.538	316	0.904018
C62.S01	N/A	5.41109	33.0227	779.929	421	0.926912
C63.S01	N/A	6.6432	40.9559	923.884	522	0.979446
C64.S01	N/A	6.14036	39.8584	879.023	520	0.958823
C65.S01	N/A	6.17928	37.0226	933.5	557	0.95996
C66.S01	N/A	5.26754	29.3448	713.226	405	0.928823
C67.S01	N/A	5.64594	33.8134	795.141	462	0.908637
C68.S01	N/A	5.61322	37.2415	875.636	547	0.8797
C69.S01	N/A	5.91696	42.921	862.644	552	0.941152
C70.S01	N/A	5.37367	29.6369	722.06	407	0.90291
C71.S01	N/A	5.99326	31.6916	778.444	453	0.958063
C72.S01	N/A	5.6813	31.6282	758.873	443	0.939149
C73.S01	N/A	5.15064	39.5365	901.882	515	0.861471
C74.S01	N/A	4.68664	30.0905	801.333	420	0.852841
C75.S01	N/A	6.53439	38.513	988.172	580	0.968213
C76.S01	N/A	5.68255	34.939	904.563	514	0.901396
C77.S01	N/A	5.98588	39.8051	929.941	594	0.934218
C78.S01	N/A	6.0777	34.6466	928.279	489	0.95724
C79.S01	N/A	6.29695	40.7802	925.693	572	0.955949
C80.S01	N/A	5.21821	36.4846	781.976	497	0.87982
C81.S01	N/A	5.12687	35.6542	964.017	494	0.847346
C82.S01	N/A	5.79785	37.1377	1013.1	523	0.934775
C83.S01	N/A	6.64474	35.9626	857.082	518	0.972578
C84.S01	N/A	4.99463	31.248	685.959	440	0.844774

## Sheet: Phylum_L2
Sample Number	k__Archaea;p__Euryarchaeota	k__Bacteria;p__Acidobacteria	k__Bacteria;p__Actinobacteria	k__Bacteria;p__Bacteroidetes	k__Bacteria;p__Chloroflexi	k__Bacteria;p__Cyanobacteria	k__Bacteria;p__Deferribacteres	k__Bacteria;p__FBP	k__Bacteria;p__Firmicutes	k__Bacteria;p__Fusobacteria	k__Bacteria;p__GN02	k__Bacteria;p__Gemmatimonadetes	k__Bacteria;p__Lentisphaerae	k__Bacteria;p__Planctomycetes	k__Bacteria;p__Proteobacteria	k__Bacteria;p__SR1	k__Bacteria;p__Spirochaetes	k__Bacteria;p__Synergistetes	k__Bacteria;p__TM7	k__Bacteria;p__Tenericutes	k__Bacteria;p__Verrucomicrobia	k__Bacteria;p__[Thermi]
P01.S01	0.0184286	0	0.00342857	0.448714	0	0	0	0	0.290143	0.004	0	0	0	0	0.153	0	0	0.000428571	0	0.002	0.0798571	0
P01.S02	0.000571429	0	0.001	0.424	0	0.000285714	0	0	0.0925714	0.00357143	0	0	0	0	0.468143	0	0	0.000285714	0	0.00114286	0.00842857	0
P01.S03	0.000285714	0	0.00657143	0.361857	0	0	0	0	0.103143	0.002	0	0	0	0	0.520429	0	0	0.000571429	0	0.000571429	0.00457143	0
P01.S04	0.000142857	0	0.00214286	0.567143	0	0.000285714	0	0	0.0768571	0.001	0	0.000142857	0.000142857	0	0.341857	0	0	0.000571429	0	0.000428571	0.00928571	0
P01.S05	0	0	0.002	0.0661429	0	0.000571429	0.000142857	0	0.0692857	0.00157143	0	0	0	0	0.848714	0	0	0.000142857	0	0.00142857	0.01	0
P01.S06	0.000285714	0	0.000571429	0.0431429	0.000142857	0.000857143	0	0.000428571	0.049	0.002	0	0	0	0	0.901429	0	0	0.000142857	0	0.00128571	0.000571429	0.000142857
P01.S07	0	0	0.000571429	0.380857	0	0	0	0	0.0948571	0.000857143	0	0	0	0	0.522857	0	0	0	0	0	0	0
P01.S08	0.000142857	0	0.00357143	0.761143	0	0	0	0	0.0535714	0.00214286	0	0	0	0	0.178	0	0	0	0	0.000428571	0.001	0
P01.S09	0	0	0.007	0.736429	0	0	0	0	0.134	0.00114286	0	0	0	0	0.121143	0	0	0	0	0	0.000285714	0
P01.S10	0.000142857	0	0.00314286	0.610143	0	0	0	0	0.163143	0.003	0	0	0	0	0.204143	0	0	0.00114286	0	0.007	0.00814286	0
P01.S11	0	0	0.000428571	0.746857	0	0	0	0	0.133286	0.009	0	0	0	0	0.106143	0	0	0	0	0.000142857	0.00414286	0
P01.S12	0.000285714	0	0.00228571	0.648429	0	0.000285714	0	0	0.205571	0.00214286	0	0	0	0	0.134286	0	0	0.000428571	0	0.000571429	0.00571429	0
P01.S13	0.00128571	0	0.00785714	0.616143	0	0.00142857	0	0	0.229	0.00171429	0	0	0	0	0.132286	0	0	0.000142857	0	0.000285714	0.00985714	0
P01.S14	0.000857143	0	0.00171429	0.558714	0	0.000428571	0	0	0.195571	0.00128571	0	0	0	0	0.229857	0	0	0.000714286	0	0.00157143	0.00928571	0
P02.S01	0	0	0.00457143	0.708571	0	0.000571429	0.000142857	0	0.214	0.000285714	0	0	0	0	0.0655714	0	0	0.000142857	0	0	0.006	0.000142857
P03.S01	0.000428571	0	0.0224286	0.436571	0	0	0	0	0.341571	0.003	0	0	0	0.000142857	0.18	0	0	0.00157143	0	0.002	0.0122857	0
P04.S01	0	0	0.00471429	0.532571	0	0.000285714	0.000285714	0	0.351714	0.00285714	0	0	0	0	0.0445714	0	0	0.000571429	0	0.000142857	0.0622857	0
P05.S01	0	0	0.011	0.291571	0	0.000142857	0	0	0.22	0.00214286	0	0	0.000142857	0	0.325571	0	0	0.000857143	0	0.00128571	0.147286	0
P05.S02	0	0	0.00571429	0.370143	0	0	0.000142857	0	0.269571	0.000285714	0	0	0	0	0.147857	0	0	0.000285714	0	0	0.206	0
P05.S04	0.000571429	0	0.0162857	0.768286	0	0	0	0	0.171857	0.000285714	0	0	0	0	0.0404286	0	0	0.000142857	0	0.000142857	0.002	0
P05.S05	0	0	0.05	0.500714	0	0	0	0	0.255857	0.000142857	0	0	0	0	0.190286	0	0	0	0	0.000714286	0.00228571	0
P05.S06	0.000714286	0	0.0227143	0.634429	0	0.000142857	0	0	0.276571	0.000857143	0	0	0	0	0.064	0	0	0	0	0.000142857	0.000428571	0
P05.S07	0	0	0.0434286	0.518429	0	0	0	0	0.227571	0.00214286	0	0	0.000142857	0	0.199	0	0	0.000142857	0	0.000285714	0.00885714	0
P05.S08	0	0	0.0941429	0.493286	0	0.000142857	0	0	0.316857	0.00314286	0	0	0	0	0.0785714	0	0	0.000142857	0	0	0.0137143	0
P06.S01	0.0247143	0	0.00442857	0.534429	0	0.000428571	0	0	0.344286	0.00185714	0	0	0	0	0.0862857	0	0	0.000142857	0	0.000285714	0.00314286	0
P06.S02	0.0102857	0	0.00214286	0.538429	0	0.000142857	0	0	0.425286	0.000571429	0	0	0.000142857	0	0.022	0	0	0	0	0.000428571	0.000571429	0
P06.S03	0.012	0	0.00628571	0.474714	0	0	0	0	0.302	0.00657143	0	0	0.000142857	0	0.195286	0	0	0	0	0.000857143	0.00214286	0
P06.S05	0.0127143	0	0.0155714	0.405286	0	0.000428571	0.000142857	0	0.445286	0.0148571	0	0	0.000142857	0	0.0852857	0	0	0.000142857	0	0.00642857	0.0137143	0
P06.S06	0.0227143	0	0.0915714	0.336714	0	0	0	0	0.472714	0.002	0	0	0.00114286	0	0.0678571	0	0	0.000142857	0	0.00214286	0.003	0
P06.S07	0.0624286	0	0.0321429	0.345143	0	0.000285714	0	0	0.521857	0.00128571	0	0	0	0	0.033	0	0	0.000285714	0	0.000571429	0.003	0
P07.S01	0.000142857	0	0.00971429	0.762571	0	0	0.000285714	0	0.120429	0.009	0	0	0	0	0.053	0	0	0.00157143	0	0	0.0432857	0
P08.S01	0.000285714	0	0.00871429	0.469286	0	0.00128571	0	0	0.427857	0.000857143	0	0	0	0	0.0902857	0	0	0.000285714	0.000142857	0.000714286	0.000285714	0
P09.S01	0.00285714	0	0.001	0.463429	0	0	0	0	0.258143	0.0645714	0	0	0	0	0.198571	0	0	0.000285714	0	0.00142857	0.00971429	0
P09.S02	0	0	0.000714286	0.0445714	0	0	0	0	0.768571	0.000857143	0	0	0.000142857	0	0.180857	0	0	0.000142857	0	0.000714286	0.00342857	0
P09.S03	0.000142857	0	0.000714286	0.0802857	0	0.000285714	0	0	0.638143	0.00157143	0	0	0	0	0.273714	0	0	0.000142857	0	0.00114286	0.00385714	0
P10.S01	0	0	0.003	0.658857	0	0	0.000142857	0	0.115857	0.00185714	0	0	0.000142857	0	0.211857	0	0	0.000285714	0	0.000142857	0.00785714	0
P10.S02	0	0	0.0122857	0.522	0	0.000142857	0.000142857	0	0.294429	0.0545714	0	0	0	0	0.0938571	0	0	0.001	0	0.000285714	0.0212857	0
P11.S01	0.004	0	0.00657143	0.540143	0	0.000142857	0	0	0.286143	0.00185714	0	0	0.00185714	0	0.148571	0	0	0.003	0	0.00628571	0.00142857	0
P11.S02	0.007	0	0.004	0.103286	0	0	0	0	0.753714	0.00428571	0	0	0	0	0.116857	0	0	0.000857143	0	0.004	0.006	0
P11.S03	0.000142857	0	0.00514286	0.0412857	0	0	0	0	0.551429	0.00157143	0	0	0	0	0.393429	0	0	0	0	0.000285714	0.00671429	0
P12.S01	0	0	0.00671429	0.334	0	0	0	0	0.434714	0.00442857	0	0	0.000142857	0	0.217429	0	0	0.000571429	0	0.000285714	0.00171429	0
P12.S02	0	0	0.00114286	0.400857	0	0	0	0	0.242	0.000285714	0	0	0	0	0.355286	0	0	0.000142857	0	0	0.000285714	0
P13.S01	0.000142857	0	0.00171429	0.487571	0	0	0.000571429	0	0.292571	0.003	0	0	0.000285714	0	0.122143	0	0	0.000571429	0	0.000285714	0.0911429	0
P13.S02	0	0	0	0.370714	0	0	0	0	0.597571	0.000142857	0	0	0	0	0.0304286	0	0	0.000142857	0	0.000142857	0.000857143	0
P13.S03	0	0	0.101429	0.314	0	0	0	0	0.363	0.0197143	0	0	0	0	0.192571	0	0	0.000857143	0	0.000142857	0.00828571	0
P14.S01	0.00142857	0	0.0107143	0.106857	0	0	0	0	0.140429	0.0115714	0	0	0	0	0.714429	0	0	0.000857143	0	0.00571429	0.00742857	0.000571429
P14.S02	0.000714286	0	0.00214286	0.0741429	0	0	0	0	0.278571	0.180429	0	0	0	0	0.460429	0	0	0.000142857	0	0.000285714	0.00314286	0
P14.S03	0	0	0.00371429	0.122571	0	0	0	0	0.464286	0.00128571	0	0	0	0	0.400429	0	0	0.000142857	0	0.000571429	0.007	0
P14.S04	0.00114286	0	0.00457143	0.326143	0	0.000857143	0.000142857	0	0.360429	0.0161429	0	0	0.000142857	0	0.280857	0	0	0.000714286	0	0.000285714	0.00857143	0
P14.S06	0	0	0.002	0.0221429	0	0.00142857	0	0	0.129571	0.00114286	0	0	0	0	0.841143	0	0	0.000571429	0	0.00114286	0.000857143	0
P15.S01	0	0	0.00557143	0.205857	0	0	0	0	0.331429	0.005	0	0	0	0	0.442286	0	0	0	0	0	0.00985714	0
P15.S02	0	0	0.0542857	0.253143	0	0	0	0	0.257	0.00242857	0	0	0	0	0.427571	0	0	0	0	0.000285714	0.00528571	0
P15.S03	0	0	0.118429	0.479429	0	0.000428571	0.000285714	0	0.220857	0.02	0	0	0	0	0.144429	0	0	0.00471429	0	0.000428571	0.011	0
P16.S01	0.000571429	0.000142857	0.009	0.113571	0	0.000571429	0.000142857	0	0.100857	0.00628571	0	0	0.000142857	0	0.750286	0	0	0	0	0.0118571	0.006	0.000571429
P16.S02	0	0	0.00871429	0.662	0	0.00171429	0	0	0.227571	0.000428571	0	0	0	0	0.0928571	0	0	0.00114286	0	0	0.00557143	0
P17.S01	0	0	0.00471429	0.388429	0	0	0	0	0.497714	0.00228571	0	0	0	0	0.0974286	0	0	0.000142857	0	0.000142857	0.009	0.000142857
P18.S01	0.00257143	0	0.00942857	0.331429	0	0.000428571	0	0	0.299286	0.0242857	0	0	0.000142857	0	0.149571	0	0	0.101286	0	0.001	0.0805714	0
P18.S02	0.000142857	0	0.002	0.518429	0	0.000428571	0	0	0.381714	0.00714286	0	0	0.005	0	0.0335714	0	0	0.00785714	0	0	0.0437143	0
P19.S01	0	0	0.000714286	0.536714	0	0	0.000142857	0	0.0842857	0.00185714	0	0	0.000142857	0	0.373286	0	0	0.000428571	0	0	0.00242857	0
P19.S02	0	0	0.00157143	0.764286	0	0.000285714	0	0	0.092	0.00785714	0	0	0.000142857	0	0.120857	0	0	0.000857143	0	0.000142857	0.0118571	0.000142857
P20.S01	0	0	0.00285714	0.638143	0	0.000285714	0	0	0.293571	0.00571429	0	0	0	0	0.0562857	0	0	0.00157143	0.000142857	0.00128571	0.000142857	0
P20.S02	0	0	0.0194286	0.395571	0	0.000142857	0	0	0.293286	0.000428571	0	0	0	0	0.283429	0	0	0.000285714	0	0.000142857	0.00728571	0
P20.S03	0.000428571	0	0.00914286	0.572143	0	0.000571429	0	0	0.321286	0.001	0	0	0	0	0.0877143	0	0	0.00228571	0	0.00357143	0.00185714	0
P21.S01	0	0	0.00185714	0.402714	0	0.000571429	0	0	0.115714	0.00528571	0	0	0	0	0.278143	0	0	0.000285714	0	0.000142857	0.195286	0
P21.S02	0	0	0.005	0.0867143	0	0.000428571	0.000142857	0	0.820286	0.00285714	0	0	0	0	0.0792857	0	0	0.000285714	0	0.000285714	0.00428571	0.000428571
P21.S04	0	0	0.001	0.690286	0	0.000142857	0	0	0.131	0.001	0	0	0	0	0.166857	0	0	0.000428571	0	0	0.00928571	0
P21.S07	0.000285714	0	0.00257143	0.0435714	0	0.001	0	0	0.163571	0.000714286	0	0	0	0	0.781143	0	0	0.001	0	0	0.00614286	0
P21.S08	0.000428571	0	0.000714286	0.0491429	0	0.00114286	0	0	0.159571	0.00342857	0	0	0	0	0.781143	0	0	0.000142857	0	0.000428571	0.00385714	0
P21.S09	0	0	0.00414286	0.0798571	0	0.000714286	0	0	0.148	0.00114286	0	0	0	0	0.761	0.000142857	0	0.000857143	0	0.000285714	0.00385714	0
P22.S01	0	0	0.00428571	0.450571	0	0.0388571	0	0	0.417714	0.00985714	0	0	0	0	0.0678571	0	0	0.000285714	0	0.00871429	0.00185714	0
P22.S02	0	0	0.00357143	0.0907143	0	0	0	0	0.507571	0.00428571	0	0	0	0	0.382286	0	0	0.000142857	0	0.00771429	0.00371429	0
P22.S03	0.000142857	0	0.0738571	0.0875714	0	0.00185714	0	0	0.788571	0.00142857	0	0	0	0	0.037	0	0	0	0	0.00771429	0.00185714	0
P23.S01	0	0	0.101143	0.474857	0	0	0	0	0.355	0.00128571	0	0	0	0	0.0668571	0	0	0	0	0	0.000857143	0
P24.S01	0	0	0.00128571	0.289571	0	0.000142857	0	0	0.660857	0.00957143	0	0	0	0	0.0337143	0	0	0.000285714	0.000142857	0.00285714	0.00157143	0
P25.S01	0	0	0.018	0.177429	0	0	0	0	0.162286	0.00928571	0	0	0	0	0.612714	0	0	0.00857143	0	0.009	0.00271429	0
P26.S01	0	0	0.0187143	0.244571	0	0.00114286	0	0	0.419429	0.00128571	0	0.001	0.00128571	0	0.115143	0	0	0.001	0	0.118857	0.0775714	0
P26.S02	0	0	0.00614286	0.433857	0	0.000428571	0	0	0.160286	0.0294286	0	0	0	0	0.363857	0	0	0.000571429	0	0.00285714	0.00257143	0
P26.S03	0	0	0.00657143	0.234286	0	0.000142857	0	0	0.115143	0.0117143	0	0	0	0	0.599286	0	0	0	0	0.0262857	0.00657143	0
P26.S04	0	0	0.00114286	0.597857	0	0	0	0	0.0437143	0.002	0	0	0	0	0.352714	0	0	0	0	0.000857143	0.00171429	0
P26.S05	0	0	0.00157143	0.582286	0	0	0	0	0.304571	0.00628571	0	0	0	0	0.0865714	0	0	0.000142857	0	0.000428571	0.0181429	0
P26.S06	0	0	0.00442857	0.524429	0	0.000714286	0.000142857	0	0.394571	0.00957143	0	0	0	0	0.0597143	0	0	0.000142857	0	0.000285714	0.006	0
P27.S01	0	0	0.00571429	0.676571	0	0.000142857	0.000142857	0	0.172857	0.00728571	0	0	0	0	0.125143	0	0	0.000285714	0	0.000285714	0.0115714	0
P27.S02	0	0	0.00142857	0.679571	0	0.00357143	0.000142857	0	0.211286	0.000285714	0	0	0	0	0.0971429	0	0	0.001	0	0.000142857	0.00542857	0
P27.S03	0.000142857	0	0.000714286	0.0178571	0	0	0	0	0.0211429	0.000285714	0	0	0	0	0.958429	0	0	0	0	0.000428571	0.001	0
P28.S01	0.000142857	0	0.053	0.0452857	0	0.000142857	0	0	0.119571	0.0911429	0	0	0	0	0.680143	0	0	0.00114286	0	0.00828571	0.00114286	0
P28.S02	0	0	0.00157143	0.0741429	0	0.001	0.000142857	0	0.076	0.167714	0	0	0	0	0.675429	0	0	0.000571429	0	0.00185714	0.00157143	0
P28.S05	0.000142857	0	0.000857143	0.483571	0	0	0	0	0.0478571	0.154429	0	0	0	0	0.308286	0	0	0	0	0.000142857	0.00471429	0
P28.S08	0	0	0.00257143	0.554714	0	0.000142857	0	0	0.0682857	0.130714	0	0	0	0	0.230286	0	0.000142857	0.000571429	0	0.002	0.0105714	0
P28.S09	0.000142857	0	0.002	0.498714	0	0.000571429	0.000428571	0	0.107143	0.178143	0	0	0	0	0.198143	0	0	0.000428571	0	0.000285714	0.014	0
P29.S01	0.000714286	0	0.00242857	0.354571	0	0.000142857	0	0	0.424429	0.00528571	0	0	0.00214286	0	0.167571	0	0	0.009	0	0.000142857	0.0335714	0
P30.S01	0.00342857	0	0.0134286	0.378429	0	0.000142857	0.000142857	0	0.371143	0.00228571	0	0	0.00185714	0	0.207571	0	0	0.00514286	0	0.00828571	0.00814286	0
P30.S02	0	0	0.00442857	0.308714	0	0.00114286	0.000142857	0	0.467714	0.00142857	0	0	0.00757143	0	0.197286	0	0	0.00157143	0	0.00657143	0.00342857	0
P31.S01	0.000142857	0	0.00928571	0.0232857	0	0.000428571	0.000142857	0	0.929429	0	0	0	0	0	0.0372857	0	0	0	0	0	0	0
P31.S02	0	0	0.0101429	0.162	0	0.001	0	0	0.374714	0.00371429	0	0	0	0	0.443143	0	0	0.000285714	0	0.000142857	0.00485714	0
P32.S01	0.00571429	0	0.00314286	0.524	0	0	0	0	0.122571	0.00171429	0	0	0	0	0.189143	0	0	0.000285714	0	0	0.153429	0
P33.S01	0	0	0.001	0.813571	0	0	0	0	0.0755714	0.00328571	0	0	0	0	0.101857	0	0	0.000142857	0	0.00357143	0.001	0
P34.S01	0	0	0.0158571	0.484143	0	0.000714286	0	0	0.292	0.00257143	0	0	0	0	0.201286	0	0	0.000142857	0	0.000285714	0.003	0
P34.S02	0	0	0.000571429	0.677571	0	0	0	0	0.267429	0.00385714	0	0	0.000142857	0	0.0458571	0	0	0	0	0.00171429	0.00285714	0
P34.S03	0	0	0.0268571	0.293857	0	0.000857143	0	0	0.310714	0.161429	0	0	0	0	0.0854286	0	0	0.00171429	0.000428571	0.000285714	0.118429	0
P34.S04	0	0	0.000571429	0.593857	0	0.000142857	0.000142857	0	0.224143	0.00528571	0	0	0	0	0.165571	0	0	0.000428571	0	0.000571429	0.00928571	0
P35.S01	0	0	0.004	0.295857	0	0	0	0	0.331857	0.0427143	0	0	0	0	0.0962857	0	0	0.210143	0	0.0158571	0.003	0.000285714
P36.S01	0	0	0.001	0.592	0	0.000142857	0	0	0.296143	0.00285714	0	0	0.000142857	0	0.0917143	0	0	0.000285714	0	0.00257143	0.0131429	0
P36.S02	0.000142857	0	0.00157143	0.745714	0	0.000714286	0	0	0.172571	0.00557143	0	0	0	0	0.0707143	0	0	0.00128571	0	0	0.00171429	0
P37.S01	0	0	0.00157143	0.580429	0	0	0	0	0.299714	0.0112857	0	0	0	0	0.0917143	0	0	0.000428571	0	0.000285714	0.0145714	0
P37.S02	0	0	0.00128571	0.577	0	0	0	0	0.336	0.0177143	0	0	0	0	0.0587143	0	0	0.000857143	0	0.000142857	0.00828571	0
P38.S01	0	0	0.0457143	0.061	0	0	0	0	0.548143	0.00785714	0	0	0	0	0.325143	0	0	0.00714286	0	0.000285714	0.00471429	0
P38.S02	0	0	0.0197143	0.0458571	0	0	0	0	0.422286	0.00128571	0	0	0	0	0.501429	0	0	0	0	0.000285714	0.00914286	0
P38.S04	0	0	0.005	0.138286	0	0.000142857	0	0	0.733	0.00357143	0	0	0	0	0.0897143	0	0	0.000857143	0	0.019	0.0104286	0
P38.S05	0.000142857	0	0.00414286	0.0651429	0	0.000857143	0.000285714	0	0.803	0.00242857	0	0	0.000285714	0	0.117714	0	0	0.001	0	0.000285714	0.00457143	0.000142857
P39.S01	0.000285714	0	0.0272857	0.380286	0.000142857	0.000714286	0	0	0.355	0.00128571	0.000142857	0	0	0	0.223429	0	0	0.00242857	0	0.00185714	0.00714286	0
P40.S01	0.000142857	0	0.00442857	0.326429	0	0	0	0	0.286857	0.00614286	0	0	0	0	0.0594286	0	0	0.00171429	0	0.000428571	0.314429	0
P41.S01	0.000142857	0	0.00385714	0.0965714	0	0.000571429	0.000285714	0	0.421571	0.034	0	0	0	0	0.423286	0	0	0.0105714	0	0.000142857	0.009	0
P42.S01	0	0	0.00157143	0.316714	0	0.00114286	0	0	0.15	0.388857	0	0	0	0	0.139571	0	0	0.000428571	0	0.000142857	0.00157143	0
P43.S01	0.000571429	0	0.0121429	0.391714	0	0.000428571	0	0	0.406	0.0114286	0	0	0	0	0.142714	0	0	0.000142857	0	0.001	0.0338571	0
P44.S01	0	0	0.0204286	0.082	0.000142857	0	0	0	0.763429	0.0107143	0	0	0	0	0.116	0.00114286	0.000571429	0.00328571	0.000142857	0.00142857	0.000714286	0
P44.S02	0.000571429	0	0.00585714	0.0772857	0	0.049	0	0	0.395143	0.00442857	0	0	0	0	0.461857	0	0	0.000285714	0	0.000714286	0.00485714	0
P45.S01	0.000571429	0	0.0107143	0.560429	0	0	0	0	0.173429	0.00142857	0	0	0	0	0.164	0	0	0.000428571	0	0.000428571	0.0885714	0
P45.S02	0.00342857	0	0.004	0.468143	0	0.000285714	0.000285714	0	0.170714	0.00757143	0	0	0.000142857	0	0.143714	0	0	0.0352857	0	0.000285714	0.166143	0
P45.S04	0.000428571	0	0.00171429	0.141714	0	0	0	0	0.219429	0.0225714	0	0	0.000142857	0	0.598714	0	0	0.00257143	0	0.00785714	0.00485714	0
P46.S01	0	0	0.000428571	0.715429	0	0	0.000142857	0	0.0802857	0.157	0	0	0	0	0.0454286	0	0	0	0	0.000285714	0.001	0
P47.S01	0.000142857	0	0.00342857	0.444714	0	0.000142857	0	0	0.247714	0.004	0	0	0	0	0.0662857	0	0	0.001	0	0	0.232571	0
P48.S01	0.00171429	0	0.00985714	0.541429	0	0.000285714	0.000428571	0	0.365286	0.006	0	0	0	0	0.0688571	0	0	0.000428571	0	0	0.00571429	0
P48.S02	0.00271429	0	0.015	0.417857	0	0.00114286	0	0	0.348857	0.02	0	0	0	0	0.192571	0	0	0.000428571	0	0	0.00142857	0
P49.S01	0.00485714	0	0.0144286	0.661714	0	0	0	0	0.223	0.00585714	0	0	0	0	0.084	0	0	0.00214286	0	0.00157143	0.00242857	0
P49.S02	0	0	0.0104286	0.541143	0	0	0	0	0.321143	0.000285714	0	0	0	0	0.0671429	0	0	0.00757143	0	0.00814286	0.0441429	0
P50.S01	0	0	0.0365714	0.240286	0	0.00557143	0.000285714	0	0.559857	0.0138571	0	0	0	0	0.131286	0	0	0.000285714	0.000142857	0.00114286	0.0107143	0
P50.S02	0	0	0.00371429	0.11	0	0	0	0	0.280571	0.0142857	0	0	0	0	0.585286	0	0	0.000714286	0	0.000285714	0.00514286	0
P51.S01	0.000142857	0	0.03	0.0958571	0	0.000142857	0	0	0.768571	0.00271429	0	0	0	0	0.0818571	0	0	0.000714286	0	0.00314286	0.0168571	0
P51.S02	0	0	0.00142857	0.0748571	0	0.000285714	0	0	0.0548571	0.000714286	0	0	0	0	0.863	0	0	0.00142857	0	0.000571429	0.00285714	0
P52.S01	0.000285714	0	0.00257143	0.0787143	0	0.00628571	0	0	0.737286	0.00485714	0	0	0.000142857	0	0.161429	0	0	0.000285714	0	0.00742857	0.000714286	0
P53.S01	0.001	0	0.001	0.0634286	0	0	0	0	0.084	0.0181429	0	0	0.000142857	0	0.817571	0	0	0.000571429	0	0.01	0.00414286	0
P53.S02	0	0	0.00157143	0.0374286	0	0.00242857	0	0	0.047	0.001	0	0	0	0	0.909571	0	0	0.000142857	0	0.000142857	0.000714286	0
P53.S03	0.000428571	0	0.00328571	0.0757143	0	0.00628571	0	0	0.0781429	0	0	0	0	0	0.819429	0	0	0.000142857	0	0.000285714	0.0162857	0
P54.S01	0	0	0.00542857	0.566571	0	0.00128571	0	0	0.223571	0.013	0	0	0	0	0.111714	0	0	0	0	0.000142857	0.0782857	0
P55.S01	0	0	0.00114286	0.325	0	0.000857143	0	0	0.0901429	0.000142857	0	0	0	0	0.504714	0	0	0.000142857	0	0.000428571	0.0774286	0
P56.S01	0.011	0	0.026	0.214429	0	0	0.000142857	0	0.484857	0.004	0	0	0.000857143	0	0.127714	0	0	0.118571	0	0.0117143	0.000714286	0
P57.S01	0	0	0.00285714	0.601143	0	0.000285714	0	0	0.222286	0.00757143	0	0	0.000142857	0	0.0835714	0	0	0.000142857	0	0.000142857	0.0818571	0
P57.S02	0.000285714	0	0.000714286	0.0697143	0	0.000142857	0.000285714	0	0.0425714	0.00657143	0	0	0	0	0.876	0	0	0.000142857	0	0.000714286	0.00285714	0
P58.S01	0	0	0.0148571	0.243857	0	0.000428571	0	0	0.546857	0.00214286	0	0	0	0	0.191571	0	0	0.000142857	0	0.000142857	0	0
P59.S01	0.00185714	0	0.018	0.102143	0	0.001	0	0	0.647857	0.00185714	0	0	0.000142857	0	0.141857	0	0	0.000142857	0.000142857	0.00285714	0.0821429	0
P60.S01	0.00314286	0	0.009	0.637143	0	0.000142857	0	0	0.260571	0.00542857	0	0	0	0	0.078	0	0	0.000714286	0	0.00185714	0.004	0
P61.S01	0.000285714	0	0.00371429	0.792286	0	0	0	0	0.144429	0.00257143	0	0	0	0	0.0531429	0	0	0.000285714	0	0.000428571	0.00285714	0
P62.S01	0	0	0.00242857	0.567286	0	0.000285714	0	0	0.343286	0.0141429	0	0	0	0	0.0624286	0	0	0.003	0	0.000142857	0.007	0
P62.S02	0.00128571	0	0.002	0.217714	0	0.000714286	0	0	0.710714	0.00128571	0	0	0	0	0.0611429	0	0	0.00185714	0	0	0.00328571	0
P63.S01	0	0	0.00271429	0.365143	0	0.000142857	0	0	0.224143	0.000714286	0	0	0	0	0.402286	0	0	0.000285714	0	0	0.00457143	0
P63.S02	0.000142857	0	0.016	0.388714	0	0.000142857	0	0	0.170429	0.000285714	0	0	0	0	0.421571	0	0	0.000285714	0	0.000142857	0.00228571	0
P63.S04	0	0	0.119714	0.497286	0	0.000142857	0	0	0.115	0.00414286	0	0	0.000285714	0	0.263143	0	0	0.000142857	0	0.000142857	0	0
P64.S01	0	0	0.002	0.0494286	0	0.00142857	0	0	0.189429	0.00214286	0	0	0	0	0.752429	0	0	0	0	0.000285714	0.00285714	0
P64.S02	0.000142857	0	0.00742857	0.142571	0	0	0	0	0.389429	0.00214286	0	0	0.000142857	0	0.444571	0	0	0.00142857	0	0.00671429	0.00542857	0
P65.S01	0.000428571	0	0.000857143	0.648286	0	0.000142857	0	0	0.137143	0.0411429	0	0	0	0	0.162	0	0	0	0	0.00157143	0.00842857	0
P65.S02	0	0	0.00457143	0.836571	0	0.000142857	0	0	0.0927143	0.0261429	0	0	0.000142857	0	0.0375714	0	0	0.000142857	0	0.000142857	0.00185714	0
P66.S01	0	0	0.001	0.489429	0	0.000285714	0	0	0.407429	0.00485714	0	0	0	0	0.0907143	0	0	0.00157143	0	0.00157143	0.00314286	0
P67.S01	0.000142857	0	0.00414286	0.272571	0	0.000428571	0	0	0.618714	0.0324286	0	0	0.000285714	0	0.0655714	0	0	0.000142857	0	0.000857143	0.00471429	0
P68.S01	0	0	0.00114286	0.687143	0	0.000142857	0	0	0.142	0.00214286	0	0	0	0	0.160143	0	0	0.001	0	0.00142857	0.00485714	0
P69.S01	0	0	0.00628571	0.682714	0	0.000142857	0	0	0.226857	0.00328571	0	0	0	0	0.073	0	0	0.000428571	0	0	0.00728571	0
P70.S01	0.00157143	0	0.002	0.246714	0	0.000142857	0	0	0.606	0.0108571	0	0	0.00357143	0	0.0877143	0	0	0.001	0	0.026	0.0144286	0
P70.S02	0.00214286	0	0.00128571	0.773143	0	0	0	0	0.168429	0.00185714	0	0	0.00114286	0	0.046	0	0	0.000142857	0	0.000571429	0.00528571	0
P71.S01	0.000571429	0	0.0131429	0.394857	0	0.000571429	0	0	0.258	0.0102857	0	0	0	0	0.302571	0	0	0.00357143	0	0.00185714	0.0145714	0
P71.S02	0	0	0.067	0.679714	0	0	0.000142857	0	0.0665714	0.00285714	0	0	0	0	0.121286	0	0	0	0	0	0.0624286	0
P72.S01	0	0	0.00142857	0.504	0	0.000714286	0	0	0.178714	0.00342857	0	0	0	0	0.306286	0	0	0.000285714	0	0	0.00514286	0
P73.S01	0	0	0.00128571	0.182857	0	0.000285714	0	0	0.185143	0.000857143	0	0	0	0	0.625143	0	0	0.000142857	0	0.000571429	0.00371429	0
P74.S01	0	0	0.0414286	0.318571	0	0	0	0	0.249	0.00328571	0	0	0	0	0.385429	0	0	0.001	0	0	0.00128571	0
P75.S01	0.000142857	0	0.0165714	0.479857	0	0.0151429	0	0	0.436286	0.000428571	0	0	0	0	0.0484286	0	0	0.00142857	0	0.000428571	0.00128571	0
P75.S02	0	0	0.00771429	0.0935714	0	0	0	0	0.778143	0.00442857	0	0	0	0	0.111429	0	0	0	0	0.000142857	0.00457143	0
P76.S01	0	0	0.0358571	0.122143	0	0	0	0	0.702571	0.00457143	0	0	0	0	0.131286	0	0	0	0	0.000142857	0.00342857	0
P77.S01	0	0	0.0151429	0.509143	0	0	0	0	0.413429	0.0122857	0	0	0.000142857	0	0.046	0	0	0.000142857	0	0.000571429	0.00314286	0
P78.S01	0	0	0.00228571	0.656571	0	0	0.000142857	0	0.198714	0.00914286	0	0	0	0	0.114571	0	0	0.000285714	0	0	0.0182857	0
P78.S02	0	0	0.00428571	0.0872857	0	0.00171429	0	0	0.821714	0.000714286	0	0	0	0	0.0385714	0	0	0.00128571	0	0.00728571	0.0371429	0
P79.S01	0	0	0.0368571	0.193429	0	0.00114286	0.000714286	0	0.688429	0.00585714	0	0	0	0.000142857	0.0582857	0	0	0.00171429	0	0.002	0.0114286	0
P79.S02	0	0	0.00742857	0.176	0	0.000142857	0.00128571	0	0.717	0.00485714	0	0	0	0	0.085	0	0	0.00128571	0.000142857	0.001	0.00585714	0
P79.S03	0	0.000142857	0.00257143	0.315143	0.000142857	0.000142857	0	0	0.659714	0.000142857	0	0.000142857	0	0	0.0201429	0	0	0	0	0	0.00114286	0.000571429
P79.S04	0.000571429	0	0.005	0.241286	0	0.000428571	0.000142857	0	0.719143	0.00385714	0	0	0.000285714	0	0.0264286	0	0	0.000142857	0	0.00157143	0.001	0.000142857
P80.S01	0.000571429	0	0.0164286	0.281714	0	0.00114286	0.000142857	0	0.594429	0.006	0	0	0	0	0.0652857	0	0	0	0	0.00242857	0.0318571	0
P81.S01	0	0	0.00214286	0.705571	0	0.00128571	0	0	0.212571	0.00142857	0	0	0	0	0.0604286	0	0	0	0	0.00157143	0.015	0
P82.S01	0.000142857	0	0.00742857	0.603857	0	0.000571429	0	0	0.334	0.000428571	0	0	0	0	0.0485714	0	0	0.000285714	0	0.00142857	0.00328571	0
P83.S01	0.000285714	0	0.133714	0.0732857	0	0.000142857	0	0	0.378714	0.00142857	0	0	0	0	0.405857	0	0	0.000142857	0.000142857	0.00457143	0.00157143	0.000142857
P83.S02	0	0	0.00371429	0.0641429	0	0.000285714	0.000142857	0	0.0721429	0.00157143	0	0	0.000285714	0	0.850714	0	0	0.00114286	0	0.00285714	0.003	0
P83.S03	0	0	0.00171429	0.499857	0	0.000285714	0.000142857	0	0.371143	0.00328571	0	0	0	0	0.0891429	0	0	0.000428571	0.000142857	0.00142857	0.0324286	0
P83.S04	0.000285714	0	0.0472857	0.309429	0	0.000285714	0	0	0.223286	0.0188571	0	0	0	0	0.398143	0	0	0.000142857	0.000142857	0.00114286	0.001	0
P84.S01	0	0	0.0824286	0.186714	0	0.000857143	0	0	0.554	0.000428571	0	0	0.000142857	0	0.142429	0	0	0.003	0	0.00114286	0.0288571	0
P85.S01	0	0	0.00414286	0.127286	0	0.000142857	0	0	0.624857	0.00257143	0	0	0	0	0.0754286	0	0	0.000714286	0	0.0585714	0.106286	0
P85.S02	0	0	0.00185714	0.152143	0	0.000285714	0	0	0.142143	0.000142857	0	0	0	0	0.679	0	0	0	0	0.023	0.00142857	0
P86.S01	0	0	0.0611429	0.131571	0	0.000428571	0.000142857	0	0.473429	0.00514286	0	0	0	0	0.321571	0	0	0.000142857	0	0.00142857	0.00485714	0.000142857
P86.S02	0.000428571	0	0.003	0.143143	0	0.000285714	0	0	0.551	0.00314286	0	0	0.000142857	0	0.263	0	0	0.006	0	0.0238571	0.006	0
P86.S03	0	0	0.00385714	0.612286	0	0.001	0	0	0.272143	0.0151429	0	0	0	0	0.075	0	0.000857143	0.00114286	0	0.000285714	0.0182857	0
P86.S04	0	0	0.0145714	0.0824286	0	0.000142857	0	0	0.165857	0.00171429	0	0.00128571	0.00114286	0	0.730714	0	0	0.000285714	0	0.000142857	0.000714286	0.001
P86.S05	0	0	0.00228571	0.471143	0	0	0	0	0.409286	0.049	0	0	0	0	0.0544286	0	0	0.000142857	0	0.0114286	0.00228571	0
P86.S07	0.000428571	0	0.000714286	0.521	0	0.000571429	0	0	0.142	0.0821429	0	0	0	0	0.233857	0	0	0.00128571	0	0.00971429	0.00828571	0
P87.S01	0	0	0.00414286	0.405857	0	0.00128571	0.000142857	0	0.450286	0.007	0	0	0.000571429	0	0.0785714	0	0	0.001	0	0.0482857	0.00285714	0
P88.S01	0.000142857	0	0.0302857	0.148	0	0	0	0	0.565714	0.0198571	0	0	0	0	0.103	0	0	0.000142857	0	0.127857	0.005	0
P88.S02	0	0	0.000428571	0.00928571	0	0.000142857	0	0	0.958857	0.000571429	0	0	0	0	0.029	0	0	0	0	0.000571429	0.00114286	0
P89.S01	0	0	0.000714286	0.595286	0	0	0	0	0.311857	0.00271429	0	0	0	0	0.064	0	0	0.000142857	0	0.0208571	0.00442857	0
P90.S01	0	0	0.00757143	0.614857	0	0.000428571	0	0	0.246429	0.0561429	0	0	0	0	0.0702857	0	0	0	0	0.000714286	0.00357143	0
P90.S02	0	0	0.00314286	0.806429	0	0.000571429	0	0	0.109286	0.00457143	0	0	0	0	0.0575714	0	0	0.000142857	0	0.0148571	0.00342857	0
P91.S01	0.00114286	0	0.000714286	0.482429	0	0	0	0	0.374286	0.00957143	0	0	0.000285714	0	0.113429	0	0	0.0157143	0	0.001	0.00142857	0
P92.S01	0.000428571	0	0.00485714	0.261429	0	0.000571429	0	0	0.352	0.0134286	0	0	0.003	0	0.342	0	0	0.00171429	0	0.00114286	0.0194286	0
P92.S02	0	0	0.004	0.0788571	0	0.000142857	0	0	0.454286	0.00214286	0	0	0.000142857	0	0.449714	0	0	0.000142857	0	0.000428571	0.0101429	0
P92.S03	0	0	0.00328571	0.658286	0	0	0.000142857	0	0.106571	0.008	0	0	0	0	0.205286	0	0	0.000714286	0	0.000285714	0.0174286	0
P93.S01	0	0	0.00228571	0.529286	0	0.000285714	0	0	0.309857	0.0372857	0	0	0	0	0.112143	0	0	0.00828571	0	0	0.000571429	0
P94.S01	0.00342857	0	0.00714286	0.297571	0	0.000285714	0	0	0.581286	0.000428571	0	0	0.000142857	0	0.0682857	0	0	0.00542857	0	0.0268571	0.00914286	0
P94.S02	0.000142857	0	0.00285714	0.0778571	0	0.000857143	0	0	0.334286	0.003	0	0	0	0	0.570429	0	0	0.000285714	0	0.000428571	0.00985714	0
P95.S01	0	0	0.000857143	0.538286	0	0.000142857	0	0	0.423429	0.00228571	0	0	0	0	0.0335714	0	0	0.000285714	0	0	0.00114286	0
P95.S02	0	0	0.003	0.420714	0	0.000142857	0	0	0.450143	0.00457143	0	0	0.000142857	0	0.111	0	0	0.000714286	0	0	0.00957143	0
P96.S01	0.000571429	0	0.00414286	0.529286	0	0	0	0	0.301143	0.014	0	0	0	0	0.148857	0	0	0.000428571	0	0.000285714	0.00128571	0
P97.S01	0.000142857	0	0.005	0.434	0	0.00414286	0	0	0.264714	0.00757143	0	0	0	0	0.263571	0	0	0.000571429	0	0.00114286	0.0191429	0
P98.S01	0	0	0.00314286	0.201	0	0.000142857	0	0	0.564429	0.00142857	0	0	0.000142857	0	0.226	0	0	0	0	0.00114286	0.00257143	0
C01.S01	0.000142857	0	0.00142857	0.601857	0	0.000714286	0	0	0.334143	0.00828571	0	0	0.000142857	0	0.0518571	0	0	0	0	0.000428571	0.001	0
C02.S01	0	0	0.006	0.534286	0	0.000428571	0	0	0.321143	0.0231429	0	0	0	0	0.103571	0	0	0	0	0.000571429	0.0108571	0
C03.S01	0	0	0.00714286	0.477857	0	0.000142857	0	0	0.428714	0.00342857	0	0	0.000428571	0	0.0544286	0	0	0.001	0	0.0235714	0.00328571	0
C04.S01	0	0	0.00242857	0.326571	0	0	0	0	0.529429	0.00185714	0	0	0	0	0.136286	0	0	0.000142857	0	0.00285714	0.000428571	0
C05.S01	0	0	0.004	0.279429	0	0	0	0	0.665286	0.0107143	0	0	0	0	0.0392857	0	0	0.000142857	0	0.000571429	0.000571429	0
C06.S01	0	0	0.0178571	0.589286	0	0	0	0	0.337	0.00514286	0	0	0	0	0.0475714	0	0	0.000285714	0	0	0.00285714	0
C07.S01	0	0	0.00157143	0.241286	0	0.000142857	0	0	0.226714	0.314571	0	0	0	0	0.202714	0	0	0.000714286	0	0.00857143	0.00371429	0
C08.S01	0	0	0.0977143	0.159143	0	0	0	0	0.346286	0.00357143	0	0	0.000142857	0	0.392143	0	0	0.000142857	0	0	0.000571429	0.000285714
C09.S01	0	0	0.00357143	0.313429	0	0.0227143	0	0	0.506857	0.00471429	0	0	0.000285714	0	0.145286	0	0	0.000714286	0	0.000714286	0.00171429	0
C10.S01	0	0	0.0735714	0.448857	0	0.000714286	0	0	0.376714	0.00371429	0	0	0	0	0.0904286	0	0	0.000571429	0.000142857	0.000571429	0.00471429	0
C11.S01	0.000571429	0	0.00271429	0.562286	0	0.000428571	0	0	0.344	0.00257143	0	0	0	0	0.0711429	0	0	0.00114286	0	0.00471429	0.0104286	0
C12.S01	0	0	0.00414286	0.220286	0	0.000285714	0	0	0.376429	0.265571	0	0	0.00928571	0	0.122286	0	0	0.000428571	0	0.000714286	0.000571429	0
C13.S01	0	0	0.00271429	0.510143	0	0.000142857	0	0	0.154143	0.260714	0	0	0.000142857	0	0.0695714	0	0	0.000857143	0	0.000142857	0.00128571	0
C14.S01	0	0	0.00614286	0.667857	0	0	0	0	0.252	0.002	0	0	0	0	0.0698571	0	0	0.000142857	0	0.000285714	0.00171429	0
C15.S01	0	0	0.004	0.161429	0	0.001	0.000285714	0	0.696857	0.0167143	0	0	0.000142857	0	0.115429	0	0	0.000142857	0	0.000428571	0.00357143	0
C16.S01	0.000142857	0	0.00185714	0.417	0	0	0	0	0.299143	0.00142857	0	0	0	0	0.244429	0	0	0.001	0	0.0317143	0.00328571	0
C17.S01	0.00314286	0	0.003	0.623429	0	0.000571429	0	0.000142857	0.262143	0.00257143	0	0	0.000571429	0	0.101286	0	0	0	0	0.002	0.00114286	0
C18.S01	0.000285714	0	0.00228571	0.417429	0	0.000714286	0.000142857	0	0.465	0.00385714	0	0	0.00571429	0	0.051	0	0	0.00342857	0	0.0471429	0.003	0
C19.S01	0	0	0.006	0.571429	0	0	0	0	0.35	0.0102857	0	0	0.00128571	0	0.0534286	0	0	0.000142857	0	0.000142857	0.00728571	0
C20.S01	0.000428571	0	0.0118571	0.431286	0	0.000571429	0	0.000142857	0.494857	0.00728571	0	0	0.000142857	0	0.035	0	0	0.00171429	0	0.00942857	0.00728571	0
C21.S01	0	0	0.00171429	0.648429	0	0	0	0	0.235857	0.00771429	0	0	0.000142857	0	0.104429	0	0	0.000142857	0	0.000428571	0.00114286	0
C22.S01	0	0	0.000857143	0.582571	0	0	0	0	0.340571	0.00385714	0	0	0	0	0.0677143	0	0	0.000428571	0	0.000142857	0.00385714	0
C23.S01	0	0	0.009	0.452714	0	0	0	0	0.430714	0.00928571	0	0	0	0	0.0835714	0	0	0.001	0	0.009	0.00471429	0
C24.S01	0.000571429	0	0.00214286	0.320857	0	0	0	0	0.532714	0.00157143	0	0	0.000142857	0	0.122857	0	0	0.00114286	0	0.0141429	0.00385714	0
C25.S01	0	0	0.00314286	0.378857	0	0.000142857	0	0	0.503571	0.00442857	0	0	0	0	0.0815714	0	0	0.000285714	0	0.000285714	0.0277143	0
C26.S01	0	0	0.00514286	0.642857	0	0	0	0	0.117286	0.00114286	0	0	0	0	0.217286	0	0	0.000714286	0	0	0.0155714	0
C27.S01	0	0	0.00257143	0.762286	0	0	0	0	0.174429	0.00371429	0	0	0.000142857	0	0.0554286	0	0	0	0	0.000285714	0.00114286	0
C28.S01	0	0	0.000857143	0.676286	0	0	0	0	0.254571	0.00528571	0	0	0	0	0.0295714	0	0	0	0	0.000142857	0.0332857	0
C29.S01	0	0	0.000428571	0.786429	0	0	0	0	0.102857	0.0392857	0	0	0	0	0.0697143	0	0	0.000142857	0	0.000285714	0.000857143	0
C30.S01	0.000285714	0	0.00157143	0.365429	0	0.000285714	0	0	0.438714	0.00157143	0	0	0.000714286	0	0.176857	0	0	0.000571429	0	0.00771429	0.00628571	0
C31.S01	0	0	0.00614286	0.384286	0	0.000285714	0.000142857	0	0.485143	0.0502857	0	0	0	0	0.0584286	0	0	0.000142857	0	0.000285714	0.0148571	0
C32.S01	0	0	0.00285714	0.622714	0	0.000285714	0	0	0.302571	0.00728571	0	0	0.000142857	0	0.0572857	0	0	0.000571429	0	0.000714286	0.00557143	0
C33.S01	0	0	0.002	0.541429	0	0.000285714	0	0	0.359714	0.0382857	0	0	0	0	0.0575714	0	0	0.000428571	0	0.000142857	0.000142857	0
C34.S01	0	0	0.003	0.273	0	0.000142857	0	0	0.479	0.00128571	0	0	0.000142857	0	0.12	0	0	0.000285714	0	0.000142857	0.123	0
C35.S01	0	0	0.00114286	0.668714	0	0	0	0	0.252714	0.0218571	0	0	0	0	0.0551429	0	0	0.000285714	0	0.000142857	0	0
C36.S01	0	0	0.00442857	0.274571	0	0.000142857	0	0	0.597571	0.00528571	0	0	0.000285714	0	0.0774286	0	0	0.00328571	0	0.0247143	0.0122857	0
C37.S01	0	0	0.00285714	0.515429	0	0.00114286	0	0	0.421714	0.000857143	0	0	0.000285714	0	0.0544286	0	0	0.000142857	0	0.000142857	0.003	0
C38.S01	0	0	0.00857143	0.429857	0	0.000142857	0	0	0.434429	0.005	0	0	0	0	0.0378571	0	0	0	0	0.000428571	0.0837143	0
C39.S01	0	0	0.0134286	0.541571	0	0.000285714	0	0	0.374857	0.00585714	0	0	0	0	0.0588571	0	0	0.000142857	0	0.00257143	0.00242857	0
C40.S01	0	0	0.0458571	0.0905714	0	0	0	0.0131429	0.108	0.000285714	0	0	0	0.000571429	0.723143	0	0	0.000571429	0.00171429	0.00928571	0.00685714	0
C41.S01	0	0	0.00128571	0.612571	0	0.000142857	0	0	0.298429	0.0104286	0	0	0.000142857	0	0.072	0	0	0.001	0	0.000857143	0.00314286	0
C42.S01	0	0	0.00157143	0.495429	0	0	0	0	0.346857	0.081	0	0	0	0	0.0644286	0	0	0.000285714	0	0.00142857	0.009	0
C43.S01	0	0	0.00471429	0.567143	0	0	0	0	0.337	0.008	0	0	0	0	0.0635714	0	0	0.000428571	0	0.000714286	0.0184286	0
C44.S01	0	0	0.00828571	0.726143	0	0.000428571	0	0	0.202714	0.00428571	0	0	0.000142857	0	0.0557143	0	0	0.000285714	0	0.000142857	0.00185714	0
C45.S01	0	0	0.005	0.379143	0	0.000285714	0	0	0.487429	0.00857143	0	0	0	0	0.083	0	0	0.00428571	0	0.00828571	0.024	0
C46.S01	0	0	0.00271429	0.637	0	0.000142857	0	0	0.268143	0.0147143	0	0	0.000142857	0	0.0544286	0	0	0	0	0.000285714	0.0224286	0
C47.S01	0	0	0.002	0.431571	0	0.000285714	0	0	0.429714	0.00842857	0	0	0	0	0.118143	0	0	0.000571429	0	0.000142857	0.00914286	0
C48.S01	0	0	0.00471429	0.388143	0	0.000428571	0	0	0.508714	0.002	0	0	0.00171429	0	0.0888571	0	0	0.000857143	0	0.000857143	0.00371429	0
C49.S01	0	0	0.00214286	0.447286	0	0.000142857	0	0	0.467429	0.00714286	0	0	0.000142857	0	0.067	0	0	0.000571429	0	0.00457143	0.00357143	0
C50.S01	0	0	0.00128571	0.588143	0	0.000285714	0	0	0.0992857	0.00142857	0	0	0	0	0.302429	0	0	0.000142857	0	0.000285714	0.00642857	0.000285714
C51.S01	0	0	0.00242857	0.512429	0	0.000285714	0	0	0.307429	0.004	0	0	0.000142857	0	0.123286	0	0	0	0	0.003	0.047	0
C52.S01	0	0	0.001	0.512	0	0.000428571	0	0	0.234	0.145429	0	0	0	0	0.104857	0	0	0.002	0	0	0.000285714	0
C53.S01	0.000285714	0	0.000428571	0.654143	0	0	0	0	0.287143	0.0135714	0	0	0.000142857	0	0.0425714	0	0	0.000571429	0	0.000714286	0.000428571	0
C54.S01	0	0	0.001	0.641143	0	0	0	0	0.218857	0.000571429	0	0	0	0	0.136571	0	0	0.000142857	0	0.000428571	0.00128571	0
C55.S01	0	0	0.00428571	0.571143	0	0.000571429	0	0	0.362286	0.00228571	0	0	0.000571429	0	0.0545714	0	0	0.000142857	0	0.000142857	0.004	0
C56.S01	0.000285714	0	0.002	0.45	0	0	0	0	0.217	0.133286	0	0	0	0	0.174286	0	0	0.0121429	0	0.00157143	0.00942857	0
C57.S01	0	0	0.00557143	0.684	0	0.000428571	0	0	0.196714	0.0157143	0	0	0	0	0.0937143	0	0	0.00157143	0	0.000428571	0.00185714	0
C58.S01	0	0	0.00285714	0.612714	0	0.001	0	0	0.325286	0.0164286	0	0	0	0	0.0374286	0	0	0	0	0.00271429	0.00157143	0
C59.S01	0	0	0.0317143	0.391286	0	0.00185714	0	0	0.486857	0.00242857	0	0	0.000428571	0	0.0822857	0	0	0.000428571	0	0.000857143	0.00185714	0
C60.S01	0	0	0.000571429	0.627714	0	0.000142857	0	0	0.251429	0.0277143	0	0	0	0	0.0734286	0	0	0	0	0.000285714	0.0187143	0
C61.S01	0.000142857	0	0.000714286	0.468143	0	0.000142857	0	0	0.198143	0.00671429	0	0	0	0	0.323857	0	0	0.000571429	0	0.000428571	0.00114286	0
C62.S01	0	0	0.00271429	0.627	0	0.000571429	0	0	0.279143	0.00971429	0	0	0.00171429	0	0.0764286	0	0	0.000142857	0	0.000285714	0.00228571	0
C63.S01	0.000142857	0	0.002	0.447714	0	0.000285714	0	0	0.429429	0.00271429	0	0	0	0	0.0904286	0	0	0.001	0	0.00985714	0.0164286	0
C64.S01	0	0	0.00914286	0.389571	0	0.000285714	0	0	0.431286	0.00357143	0	0	0.000142857	0	0.153714	0	0	0.000714286	0	0.00628571	0.00528571	0
C65.S01	0	0	0.00171429	0.426714	0	0	0	0	0.510143	0.00585714	0	0	0	0	0.0332857	0	0	0.000142857	0	0.000428571	0.0217143	0
C66.S01	0	0	0	0.639429	0	0	0	0	0.316	0.00142857	0	0	0	0	0.0402857	0	0	0.000428571	0	0.000142857	0.00228571	0
C67.S01	0	0	0.00185714	0.711714	0	0.000285714	0	0	0.229857	0.005	0	0	0	0	0.0491429	0	0	0.000285714	0	0.000571429	0.00128571	0
C68.S01	0	0	0.00557143	0.656	0	0.000142857	0	0	0.250286	0.0114286	0	0	0	0	0.0754286	0	0	0.000285714	0	0.000428571	0.000285714	0
C69.S01	0.005	0	0.00271429	0.537714	0	0	0.000142857	0	0.255714	0.0447143	0	0	0	0	0.134571	0	0	0.00114286	0	0.00985714	0.00842857	0
C70.S01	0	0	0.000714286	0.774857	0	0	0	0	0.108286	0.0367143	0	0	0	0	0.0785714	0	0	0.000142857	0	0	0.000714286	0
C71.S01	0	0	0.00214286	0.612	0	0.000142857	0	0	0.309	0.0101429	0	0	0	0	0.059	0	0	0.000142857	0	0.000428571	0.007	0
C72.S01	0	0	0.002	0.511571	0	0.000142857	0	0	0.294714	0.0754286	0	0	0	0	0.0844286	0	0	0.000714286	0	0.000142857	0.0308571	0
C73.S01	0	0	0.004	0.608857	0	0.000142857	0	0	0.292143	0.003	0	0	0	0	0.0804286	0	0	0.000571429	0	0.00528571	0.00557143	0
C74.S01	0	0	0.00214286	0.465429	0	0	0	0	0.151857	0.291857	0	0	0	0	0.082	0	0	0.000142857	0	0.000285714	0.00628571	0
C75.S01	0	0	0.00114286	0.650857	0	0	0	0	0.257429	0.0138571	0	0	0.000142857	0	0.0601429	0	0	0.001	0	0.000714286	0.0147143	0
C76.S01	0	0	0.000857143	0.636714	0	0	0	0	0.305571	0.0121429	0	0	0	0	0.0405714	0	0	0.000571429	0	0.00357143	0	0
C77.S01	0	0	0.000857143	0.374143	0	0.000142857	0	0	0.558714	0.00157143	0	0	0	0	0.0415714	0	0	0.000142857	0	0.00942857	0.0134286	0
C78.S01	0	0	0.000571429	0.656286	0	0	0	0	0.301714	0.0134286	0	0	0	0	0.0227143	0	0	0.000428571	0	0.001	0.00385714	0
C79.S01	0	0	0.0121429	0.372857	0	0.000714286	0	0	0.451143	0.00485714	0	0	0	0	0.155143	0	0	0.000142857	0.000142857	0.000714286	0.00214286	0
C80.S01	0.000285714	0	0.000285714	0.609286	0	0	0	0	0.344143	0.00142857	0	0	0.000285714	0	0.0225714	0	0	0.000142857	0	0.0204286	0.00114286	0
C81.S01	0	0	0.00257143	0.634143	0	0.000142857	0	0	0.272	0.0407143	0	0	0	0	0.0475714	0	0	0.001	0	0.001	0.000857143	0
C82.S01	0	0	0.00171429	0.391571	0	0.000142857	0	0	0.475429	0.103	0	0	0	0	0.027	0	0	0.000428571	0	0.000571429	0.000142857	0
C83.S01	0	0	0.00285714	0.443286	0	0.000428571	0	0	0.469857	0.0258571	0	0	0	0	0.0561429	0	0	0.000714286	0	0.000571429	0.000142857	0.000142857
C84.S01	0	0	0.001	0.723286	0	0.000285714	0	0	0.238857	0.0107143	0	0	0.000142857	0	0.0235714	0	0	0	0	0.000142857	0.002	0

## Sheet: Class_L3
Sample Number	k__Archaea;p__Euryarchaeota;c__Methanobacteria	k__Archaea;p__Euryarchaeota;c__Thermoplasmata	k__Bacteria;p__Acidobacteria;c__Acidobacteria-6	k__Bacteria;p__Acidobacteria;c__PAUC37f	k__Bacteria;p__Actinobacteria;c__Actinobacteria	k__Bacteria;p__Actinobacteria;c__Coriobacteriia	k__Bacteria;p__Actinobacteria;c__Rubrobacteria	k__Bacteria;p__Actinobacteria;c__Thermoleophilia	k__Bacteria;p__Bacteroidetes;c__Bacteroidia	k__Bacteria;p__Bacteroidetes;c__Cytophagia	k__Bacteria;p__Bacteroidetes;c__Flavobacteriia	k__Bacteria;p__Bacteroidetes;c__Sphingobacteriia	k__Bacteria;p__Bacteroidetes;c__[Saprospirae]	k__Bacteria;p__Chloroflexi;c__Anaerolineae	k__Bacteria;p__Chloroflexi;c__Thermomicrobia	k__Bacteria;p__Cyanobacteria;c__	k__Bacteria;p__Cyanobacteria;c__4C0d-2	k__Bacteria;p__Cyanobacteria;c__Chloroplast	k__Bacteria;p__Cyanobacteria;c__Oscillatoriophycideae	k__Bacteria;p__Cyanobacteria;c__Synechococcophycideae	k__Bacteria;p__Deferribacteres;c__Deferribacteres	k__Bacteria;p__FBP;c__	k__Bacteria;p__Firmicutes;c__Bacilli	k__Bacteria;p__Firmicutes;c__Clostridia	k__Bacteria;p__Firmicutes;c__Erysipelotrichi	k__Bacteria;p__Fusobacteria;c__Fusobacteriia	k__Bacteria;p__GN02;c__BD1-5	k__Bacteria;p__Gemmatimonadetes;c__Gemm-1	k__Bacteria;p__Gemmatimonadetes;c__Gemmatimonadetes	k__Bacteria;p__Lentisphaerae;c__[Lentisphaeria]	k__Bacteria;p__Planctomycetes;c__Planctomycetia	k__Bacteria;p__Proteobacteria;c__Alphaproteobacteria	k__Bacteria;p__Proteobacteria;c__Betaproteobacteria	k__Bacteria;p__Proteobacteria;c__Deltaproteobacteria	k__Bacteria;p__Proteobacteria;c__Epsilonproteobacteria	k__Bacteria;p__Proteobacteria;c__Gammaproteobacteria	k__Bacteria;p__SR1;c__	k__Bacteria;p__Spirochaetes;c__Spirochaetes	k__Bacteria;p__Synergistetes;c__Synergistia	k__Bacteria;p__TM7;c__TM7-3	k__Bacteria;p__Tenericutes;c__Mollicutes	k__Bacteria;p__Tenericutes;c__RF3	k__Bacteria;p__Verrucomicrobia;c__Opitutae	k__Bacteria;p__Verrucomicrobia;c__Verrucomicrobiae	k__Bacteria;p__Verrucomicrobia;c__[Pedosphaerae]	k__Bacteria;p__[Thermi];c__Deinococci
P01.S01	0.018	0.000428571	0	0	0.00114286	0.00228571	0	0	0.448714	0	0	0	0	0	0	0	0	0	0	0	0	0	0.00942857	0.235714	0.045	0.004	0	0	0	0	0	0.0117143	0.00257143	0.00214286	0.000285714	0.136286	0	0	0.000428571	0	0.00171429	0.000285714	0	0.0798571	0	0
P01.S02	0.000571429	0	0	0	0.000857143	0.000142857	0	0	0.424	0	0	0	0	0	0	0	0.000285714	0	0	0	0	0	0.00385714	0.0867143	0.002	0.00357143	0	0	0	0	0	0.002	0.00571429	0.004	0.00228571	0.454143	0	0	0.000285714	0	0.00114286	0	0	0.00842857	0	0
P01.S03	0.000285714	0	0	0	0.00557143	0.001	0	0	0.361714	0	0	0	0.000142857	0	0	0	0	0	0	0	0	0	0.00585714	0.0941429	0.00314286	0.002	0	0	0	0	0	0.0105714	0.00985714	0.00471429	0.000142857	0.495143	0	0	0.000571429	0	0.000571429	0	0	0.00457143	0	0
P01.S04	0.000142857	0	0	0	0.00171429	0.000428571	0	0	0.567	0	0	0.000142857	0	0	0	0	0.000142857	0.000142857	0	0	0	0	0.00671429	0.0654286	0.00471429	0.001	0	0	0.000142857	0.000142857	0	0.00485714	0.0107143	0.00542857	0.00114286	0.319714	0	0	0.000571429	0	0.000428571	0	0	0.00928571	0	0
P01.S05	0	0	0	0	0.00171429	0.000285714	0	0	0.0661429	0	0	0	0	0	0	0	0	0.000571429	0	0	0.000142857	0	0.0134286	0.0532857	0.00257143	0.00157143	0	0	0	0	0	0.092	0.00557143	0.002	0.00242857	0.746714	0	0	0.000142857	0	0.00142857	0	0	0.01	0	0
P01.S06	0.000285714	0	0	0	0.000142857	0.000428571	0	0	0.0422857	0.000428571	0.000428571	0	0	0	0.000142857	0	0	0.000857143	0	0	0	0.000428571	0.00442857	0.044	0.000571429	0.002	0	0	0	0	0	0.0162857	0.0584286	0.00128571	0	0.825429	0	0	0.000142857	0	0.00128571	0	0	0.000571429	0	0.000142857
P01.S07	0	0	0	0	0.000571429	0	0	0	0.380857	0	0	0	0	0	0	0	0	0	0	0	0	0	0.00271429	0.092	0.000142857	0.000857143	0	0	0	0	0	0	0.0478571	0.00585714	0.000571429	0.468571	0	0	0	0	0	0	0	0	0	0
P01.S08	0.000142857	0	0	0	0.00242857	0.00114286	0	0	0.761143	0	0	0	0	0	0	0	0	0	0	0	0	0	0.00871429	0.0438571	0.001	0.00214286	0	0	0	0	0	0	0.0254286	0.00585714	0.000142857	0.146571	0	0	0	0	0.000428571	0	0	0.001	0	0
P01.S09	0	0	0	0	0.00185714	0.00514286	0	0	0.736429	0	0	0	0	0	0	0	0	0	0	0	0	0	0.0444286	0.0878571	0.00171429	0.00114286	0	0	0	0	0	0	0.039	0.0164286	0	0.0657143	0	0	0	0	0	0	0	0.000285714	0	0
P01.S10	0.000142857	0	0	0	0.00185714	0.00128571	0	0	0.609286	0	0.000857143	0	0	0	0	0	0	0	0	0	0	0	0.0294286	0.125857	0.00785714	0.003	0	0	0	0	0	0.00257143	0.108	0.0144286	0.00228571	0.0768571	0	0	0.00114286	0	0.007	0	0	0.00814286	0	0
P01.S11	0	0	0	0	0.000142857	0.000285714	0	0	0.746714	0	0	0.000142857	0	0	0	0	0	0	0	0	0	0	0.00757143	0.12	0.00571429	0.009	0	0	0	0	0	0	0.0508571	0.0124286	0.00185714	0.041	0	0	0	0	0.000142857	0	0	0.00414286	0	0
P01.S12	0.000285714	0	0	0	0.002	0.000285714	0	0	0.648286	0	0.000142857	0	0	0	0	0	0	0.000285714	0	0	0	0	0.0134286	0.186286	0.00585714	0.00214286	0	0	0	0	0	0.000857143	0.0692857	0.00785714	0.000571429	0.0557143	0	0	0.000428571	0	0.000571429	0	0	0.00571429	0	0
P01.S13	0.00128571	0	0	0	0.00685714	0.001	0	0	0.616	0	0.000142857	0	0	0	0	0	0	0.00142857	0	0	0	0	0.0235714	0.201571	0.00385714	0.00171429	0	0	0	0	0	0.00185714	0.0492857	0.0108571	0.00357143	0.0667143	0	0	0.000142857	0	0.000285714	0	0	0.00985714	0	0
P01.S14	0.000714286	0.000142857	0	0	0.00142857	0.000285714	0	0	0.558714	0	0	0	0	0	0	0	0	0.000428571	0	0	0	0	0.0195714	0.173429	0.00257143	0.00128571	0	0	0	0	0	0.000428571	0.0298571	0.00842857	0.00142857	0.189714	0	0	0.000714286	0	0.00157143	0	0	0.00928571	0	0
P02.S01	0	0	0	0	0.000857143	0.00371429	0	0	0.708571	0	0	0	0	0	0	0	0.000142857	0.000428571	0	0	0.000142857	0	0.01	0.195429	0.00857143	0.000285714	0	0	0	0	0	0.0231429	0.00142857	0.00185714	0.000571429	0.0385714	0	0	0.000142857	0	0	0	0	0.006	0	0.000142857
P03.S01	0.000428571	0	0	0	0.000857143	0.0215714	0	0	0.436571	0	0	0	0	0	0	0	0	0	0	0	0	0	0.00871429	0.298286	0.0345714	0.003	0	0	0	0	0.000142857	0.00314286	0.0128571	0.00842857	0.000714286	0.154857	0	0	0.00157143	0	0.002	0	0	0.0122857	0	0
P04.S01	0	0	0	0	0.00428571	0.000428571	0	0	0.532571	0	0	0	0	0	0	0	0.000285714	0	0	0	0.000285714	0	0.00485714	0.343714	0.00314286	0.00285714	0	0	0	0	0	0.00171429	0.008	0.00385714	0.00157143	0.0294286	0	0	0.000571429	0	0.000142857	0	0	0.0622857	0	0
P05.S01	0	0	0	0	0.00957143	0.00142857	0	0	0.291571	0	0	0	0	0	0	0	0.000142857	0	0	0	0	0	0.0267143	0.182571	0.0107143	0.00214286	0	0	0	0.000142857	0	0.0175714	0.0204286	0.00442857	0.00142857	0.281714	0	0	0.000857143	0	0.00128571	0	0	0.147286	0	0
P05.S02	0	0	0	0	0.00457143	0.00114286	0	0	0.370143	0	0	0	0	0	0	0	0	0	0	0	0.000142857	0	0.006	0.263286	0.000285714	0.000285714	0	0	0	0	0	0.000857143	0.02	0.000142857	0.000714286	0.126143	0	0	0.000285714	0	0	0	0	0.206	0	0
P05.S04	0.000571429	0	0	0	0.016	0.000285714	0	0	0.768286	0	0	0	0	0	0	0	0	0	0	0	0	0	0.034	0.137143	0.000714286	0.000285714	0	0	0	0	0	0.00371429	0.0188571	0.00142857	0.001	0.0154286	0	0	0.000142857	0	0.000142857	0	0	0.002	0	0
P05.S05	0	0	0	0	0.0497143	0.000285714	0	0	0.500571	0.000142857	0	0	0	0	0	0	0	0	0	0	0	0	0.0117143	0.242286	0.00185714	0.000142857	0	0	0	0	0	0.00742857	0.0102857	0.000857143	0.002	0.169714	0	0	0	0	0.000714286	0	0	0.00228571	0	0
P05.S06	0.000714286	0	0	0	0.0222857	0.000428571	0	0	0.634429	0	0	0	0	0	0	0	0.000142857	0	0	0	0	0	0.0478571	0.226	0.00271429	0.000857143	0	0	0	0	0	0.00771429	0.0177143	0.00128571	0.000714286	0.0365714	0	0	0	0	0.000142857	0	0	0.000428571	0	0
P05.S07	0	0	0	0	0.0431429	0.000285714	0	0	0.518429	0	0	0	0	0	0	0	0	0	0	0	0	0	0.0127143	0.209571	0.00528571	0.00214286	0	0	0	0.000142857	0	0.00442857	0.0292857	0.00442857	0.000285714	0.160571	0	0	0.000142857	0	0.000285714	0	0	0.00885714	0	0
P05.S08	0	0	0	0	0.093	0.00114286	0	0	0.493286	0	0	0	0	0	0	0	0.000142857	0	0	0	0	0	0.0317143	0.28	0.00514286	0.00314286	0	0	0	0	0	0.000857143	0.0214286	0.00357143	0.001	0.0517143	0	0	0.000142857	0	0	0	0	0.0137143	0	0
P06.S01	0.0247143	0	0	0	0.00342857	0.001	0	0	0.534429	0	0	0	0	0	0	0	0.000142857	0.000285714	0	0	0	0	0.0437143	0.250429	0.0501429	0.00185714	0	0	0	0	0	0.0134286	0.0112857	0.00257143	0	0.059	0	0	0.000142857	0	0.000285714	0	0	0.00314286	0	0
P06.S02	0.0102857	0	0	0	0.00114286	0.001	0	0	0.538429	0	0	0	0	0	0	0	0	0.000142857	0	0	0	0	0.0141429	0.405	0.00614286	0.000571429	0	0	0	0.000142857	0	0.008	0.003	0.00357143	0.000285714	0.00714286	0	0	0	0	0.000285714	0.000142857	0	0.000571429	0	0
P06.S03	0.012	0	0	0	0.00542857	0.000857143	0	0	0.474714	0	0	0	0	0	0	0	0	0	0	0	0	0	0.0204286	0.276571	0.005	0.00657143	0	0	0	0.000142857	0	0.00457143	0.0101429	0.00742857	0.002	0.171143	0	0	0	0	0.000857143	0	0	0.00214286	0	0
P06.S05	0.0127143	0	0	0	0.0148571	0.000714286	0	0	0.405286	0	0	0	0	0	0	0	0.000142857	0.000285714	0	0	0.000142857	0	0.0604286	0.368857	0.016	0.0148571	0	0	0	0.000142857	0	0.0111429	0.0181429	0.0125714	0.00328571	0.0401429	0	0	0.000142857	0	0.00642857	0	0	0.0137143	0	0
P06.S06	0.0227143	0	0	0	0.0912857	0.000285714	0	0	0.336714	0	0	0	0	0	0	0	0	0	0	0	0	0	0.136286	0.314286	0.0221429	0.002	0	0	0	0.00114286	0	0.00714286	0.0147143	0.00614286	0.000285714	0.0395714	0	0	0.000142857	0	0.00214286	0	0	0.003	0	0
P06.S07	0.0624286	0	0	0	0.0315714	0.000571429	0	0	0.345143	0	0	0	0	0	0	0	0	0.000285714	0	0	0	0	0.219143	0.292571	0.0101429	0.00128571	0	0	0	0	0	0.001	0.0155714	0.00328571	0	0.0131429	0	0	0.000285714	0	0.000571429	0	0	0.003	0	0
P07.S01	0.000142857	0	0	0	0.00514286	0.00442857	0.000142857	0	0.762571	0	0	0	0	0	0	0	0	0	0	0	0.000285714	0	0.016	0.0941429	0.0102857	0.009	0	0	0	0	0	0.00542857	0.004	0.00357143	0.000285714	0.0397143	0	0	0.00157143	0	0	0	0	0.0432857	0	0
P08.S01	0.000285714	0	0	0	0.00842857	0.000285714	0	0	0.469286	0	0	0	0	0	0	0	0	0.00128571	0	0	0	0	0.007	0.417857	0.003	0.000857143	0	0	0	0	0	0.0254286	0.0268571	0.00114286	0.000428571	0.0364286	0	0	0.000285714	0.000142857	0.000714286	0	0	0.000285714	0	0
P09.S01	0.00285714	0	0	0	0.000571429	0.000428571	0	0	0.463429	0	0	0	0	0	0	0	0	0	0	0	0	0	0.00542857	0.242714	0.01	0.0645714	0	0	0	0	0	0.00285714	0.0122857	0.00585714	0.00128571	0.176286	0	0	0.000285714	0	0.00142857	0	0	0.00971429	0	0
P09.S02	0	0	0	0	0.000571429	0.000142857	0	0	0.0445714	0	0	0	0	0	0	0	0	0	0	0	0	0	0.0895714	0.678571	0.000428571	0.000857143	0	0	0	0.000142857	0	0.00428571	0.0312857	0	0.000285714	0.145	0	0	0.000142857	0	0.000428571	0.000285714	0	0.00342857	0	0
P09.S03	0.000142857	0	0	0	0.000714286	0	0	0	0.0802857	0	0	0	0	0	0	0	0	0.000285714	0	0	0	0	0.019	0.617571	0.00157143	0.00157143	0	0	0	0	0	0.008	0.0178571	0.002	0.000428571	0.245429	0	0	0.000142857	0	0.00114286	0	0	0.00385714	0	0
P10.S01	0	0	0	0	0.00285714	0.000142857	0	0	0.658857	0	0	0	0	0	0	0	0	0	0	0	0.000142857	0	0.00371429	0.109286	0.00285714	0.00185714	0	0	0	0.000142857	0	0.0105714	0.00742857	0.00871429	0.00171429	0.183429	0	0	0.000285714	0	0.000142857	0	0	0.00785714	0	0
P10.S02	0	0	0	0	0.0111429	0.00114286	0	0	0.522	0	0	0	0	0	0	0	0.000142857	0	0	0	0.000142857	0	0.0115714	0.275286	0.00757143	0.0545714	0	0	0	0	0	0.0105714	0.0144286	0.0128571	0.00171429	0.0542857	0	0	0.001	0	0.000285714	0	0	0.0212857	0	0
P11.S01	0.004	0	0	0	0.00442857	0.00214286	0	0	0.540143	0	0	0	0	0	0	0	0	0.000142857	0	0	0	0	0.00471429	0.273429	0.008	0.00185714	0	0	0	0.00185714	0	0.00757143	0.0111429	0.0107143	0.00214286	0.117	0	0	0.003	0	0.00628571	0	0	0.00142857	0	0
P11.S02	0.007	0	0	0	0.00342857	0.000571429	0	0	0.103143	0	0.000142857	0	0	0	0	0	0	0	0	0	0	0	0.351714	0.342286	0.0597143	0.00428571	0	0	0	0	0	0.0465714	0.0105714	0.002	0.000142857	0.0575714	0	0	0.000857143	0	0.004	0	0	0.006	0	0
P11.S03	0.000142857	0	0	0	0.00471429	0.000428571	0	0	0.0412857	0	0	0	0	0	0	0	0	0	0	0	0	0	0.261714	0.287429	0.00228571	0.00157143	0	0	0	0	0	0.0108571	0.183	0.00214286	0.000714286	0.196714	0	0	0	0	0.000285714	0	0	0.00671429	0	0
P12.S01	0	0	0	0	0.00614286	0.000571429	0	0	0.334	0	0	0	0	0	0	0	0	0	0	0	0	0	0.0284286	0.402286	0.004	0.00442857	0	0	0	0.000142857	0	0.0157143	0.00485714	0.002	0	0.194857	0	0	0.000571429	0	0.000285714	0	0	0.00171429	0	0
P12.S02	0	0	0	0	0.001	0.000142857	0	0	0.400857	0	0	0	0	0	0	0	0	0	0	0	0	0	0.002	0.200429	0.0395714	0.000285714	0	0	0	0	0	0.008	0.00142857	0.000285714	0.000142857	0.345429	0	0	0.000142857	0	0	0	0	0.000285714	0	0
P13.S01	0.000142857	0	0	0	0.00114286	0.000571429	0	0	0.487571	0	0	0	0	0	0	0	0	0	0	0	0.000571429	0	0.0101429	0.275857	0.00657143	0.003	0	0	0	0.000285714	0	0.00828571	0.017	0.00571429	0.00342857	0.0877143	0	0	0.000571429	0	0.000285714	0	0	0.0911429	0	0
P13.S02	0	0	0	0	0	0	0	0	0.370714	0	0	0	0	0	0	0	0	0	0	0	0	0	0.00128571	0.549	0.0472857	0.000142857	0	0	0	0	0	0.00185714	0.0168571	0	0	0.0117143	0	0	0.000142857	0	0.000142857	0	0	0.000857143	0	0
P13.S03	0	0	0	0	0.100429	0.001	0	0	0.314	0	0	0	0	0	0	0	0	0	0	0	0	0	0.0235714	0.334286	0.00514286	0.0197143	0	0	0	0	0	0.013	0.0717143	0.00185714	0.002	0.104	0	0	0.000857143	0	0.000142857	0	0	0.00828571	0	0
P14.S01	0.00142857	0	0	0	0.0102857	0.000428571	0	0	0.106857	0	0	0	0	0	0	0	0	0	0	0	0	0	0.0207143	0.113429	0.00628571	0.0115714	0	0	0	0	0	0.623857	0.0155714	0.00214286	0	0.0728571	0	0	0.000857143	0	0.00571429	0	0	0.00742857	0	0.000571429
P14.S02	0.000714286	0	0	0	0.002	0.000142857	0	0	0.0741429	0	0	0	0	0	0	0	0	0	0	0	0	0	0.0328571	0.238571	0.00714286	0.180429	0	0	0	0	0	0.00871429	0.00385714	0.00157143	0.000142857	0.446143	0	0	0.000142857	0	0.000285714	0	0	0.00314286	0	0
P14.S03	0	0	0	0	0.003	0.000714286	0	0	0.122571	0	0	0	0	0	0	0	0	0	0	0	0	0	0.372286	0.0882857	0.00371429	0.00128571	0	0	0	0	0	0.000428571	0.00685714	0.00171429	0.000714286	0.390714	0	0	0.000142857	0	0.000428571	0.000142857	0	0.007	0	0
P14.S04	0.00114286	0	0	0	0.001	0.00357143	0	0	0.326143	0	0	0	0	0	0	0	0	0.000857143	0	0	0.000142857	0	0.0147143	0.334	0.0117143	0.0161429	0	0	0	0.000142857	0	0.000857143	0.0118571	0.0434286	0.00242857	0.222286	0	0	0.000714286	0	0.000285714	0	0	0.00857143	0	0
P14.S06	0	0	0	0	0.002	0	0	0	0.0221429	0	0	0	0	0	0	0	0.000142857	0.00128571	0	0	0	0	0.106571	0.0221429	0.000857143	0.00114286	0	0	0	0	0	0	0.00371429	0.00157143	0.000571429	0.835286	0	0	0.000571429	0	0.00114286	0	0	0.000857143	0	0
P15.S01	0	0	0	0	0.00542857	0.000142857	0	0	0.205857	0	0	0	0	0	0	0	0	0	0	0	0	0	0.00928571	0.32	0.00214286	0.005	0	0	0	0	0	0.0111429	0.0107143	0.00242857	0.000571429	0.417429	0	0	0	0	0	0	0	0.00985714	0	0
P15.S02	0	0	0	0	0.0511429	0.00314286	0	0	0.253143	0	0	0	0	0	0	0	0	0	0	0	0	0	0.00142857	0.253286	0.00228571	0.00242857	0	0	0	0	0	0.001	0.00328571	0.00228571	0.000142857	0.420857	0	0	0	0	0.000285714	0	0	0.00528571	0	0
P15.S03	0	0	0	0	0.110714	0.00771429	0	0	0.479429	0	0	0	0	0	0	0	0	0.000285714	0.000142857	0	0.000285714	0	0.0211429	0.190714	0.009	0.02	0	0	0	0	0	0.000714286	0.0242857	0.0232857	0.00157143	0.0945714	0	0	0.00471429	0	0.000428571	0	0	0.011	0	0
P16.S01	0.000571429	0	0	0.000142857	0.00814286	0.000857143	0	0	0.113286	0	0	0	0.000285714	0	0	0	0.000428571	0.000142857	0	0	0.000142857	0	0.0181429	0.0764286	0.00628571	0.00628571	0	0	0	0.000142857	0	0.678286	0.0177143	0.00342857	0.00414286	0.0467143	0	0	0	0	0.0118571	0	0	0.006	0	0.000571429
P16.S02	0	0	0	0	0.007	0.00171429	0	0	0.662	0	0	0	0	0	0	0	0.000428571	0.00128571	0	0	0	0	0.0115714	0.209571	0.00642857	0.000428571	0	0	0	0	0	0.00128571	0.0427143	0.0111429	0.00285714	0.0348571	0	0	0.00114286	0	0	0	0	0.00557143	0	0
P17.S01	0	0	0	0	0.00157143	0.00314286	0	0	0.388429	0	0	0	0	0	0	0	0	0	0	0	0	0	0.0101429	0.484	0.00357143	0.00228571	0	0	0	0	0	0.00457143	0.0121429	0.003	0.000285714	0.0774286	0	0	0.000142857	0	0.000142857	0	0	0.009	0	0.000142857
P18.S01	0.00242857	0.000142857	0	0	0.00585714	0.00357143	0	0	0.331143	0	0.000142857	0.000142857	0	0	0	0	0	0.000142857	0.000285714	0	0	0	0.00757143	0.284857	0.00685714	0.0242857	0	0	0	0.000142857	0	0.000857143	0.00914286	0.00957143	0.00185714	0.128143	0	0	0.101286	0	0.001	0	0.000142857	0.0804286	0	0
P18.S02	0.000142857	0	0	0	0.00171429	0.000285714	0	0	0.518429	0	0	0	0	0	0	0	0	0.000428571	0	0	0	0	0.00557143	0.372571	0.00357143	0.00714286	0	0	0	0.005	0	0.00142857	0.00528571	0.00671429	0.00128571	0.0188571	0	0	0.00785714	0	0	0	0	0.0437143	0	0
P19.S01	0	0	0	0	0.000714286	0	0	0	0.536714	0	0	0	0	0	0	0	0	0	0	0	0.000142857	0	0.0101429	0.0732857	0.000857143	0.00185714	0	0	0	0.000142857	0	0.00114286	0.004	0.00171429	0	0.366429	0	0	0.000428571	0	0	0	0	0.00242857	0	0
P19.S02	0	0	0	0	0.001	0.000571429	0	0	0.764286	0	0	0	0	0	0	0	0.000142857	0	0.000142857	0	0	0	0.0257143	0.0632857	0.003	0.00785714	0	0	0	0.000142857	0	0.00157143	0.0545714	0.00671429	0.00142857	0.0565714	0	0	0.000857143	0	0.000142857	0	0	0.0118571	0	0.000142857
P20.S01	0	0	0	0	0.000857143	0.002	0	0	0.638143	0	0	0	0	0	0	0	0	0.000142857	0.000142857	0	0	0	0.0212857	0.208429	0.0638571	0.00571429	0	0	0	0	0	0.000714286	0.00642857	0.00771429	0.000285714	0.0411429	0	0	0.00157143	0.000142857	0.00128571	0	0	0.000142857	0	0
P20.S02	0	0	0	0	0.000857143	0.0185714	0	0	0.395571	0	0	0	0	0	0	0	0.000142857	0	0	0	0	0	0.0597143	0.187571	0.046	0.000428571	0	0	0	0	0	0.00214286	0.00471429	0.00285714	0.000857143	0.272857	0	0	0.000285714	0	0.000142857	0	0	0.00728571	0	0
P20.S03	0.000428571	0	0	0	0.00471429	0.00428571	0	0.000142857	0.572143	0	0	0	0	0	0	0	0.000571429	0	0	0	0	0	0.0161429	0.238857	0.0662857	0.001	0	0	0	0	0	0.00114286	0.0281429	0.005	0.00328571	0.0501429	0	0	0.00228571	0	0.00357143	0	0	0.00185714	0	0
P21.S01	0	0	0	0	0.00128571	0.000571429	0	0	0.402429	0	0.000285714	0	0	0	0	0	0.000142857	0.000428571	0	0	0	0	0.0201429	0.0931429	0.00242857	0.00528571	0	0	0	0	0	0.00142857	0.0117143	0.00414286	0.000857143	0.26	0	0	0.000285714	0	0.000142857	0	0	0.195286	0	0
P21.S02	0	0	0	0	0.00442857	0.000571429	0	0	0.0867143	0	0	0	0	0	0	0	0	0	0.000428571	0	0.000142857	0	0.744	0.0727143	0.00357143	0.00285714	0	0	0	0	0	0.000571429	0.0294286	0.004	0.000428571	0.0448571	0	0	0.000285714	0	0.000142857	0.000142857	0	0.00428571	0	0.000428571
P21.S04	0	0	0	0	0.000857143	0.000142857	0	0	0.690286	0	0	0	0	0	0	0	0	0	0.000142857	0	0	0	0.0644286	0.0645714	0.002	0.001	0	0	0	0	0	0.000285714	0.108857	0.00428571	0.001	0.0524286	0	0	0.000428571	0	0	0	0	0.00928571	0	0
P21.S07	0.000285714	0	0	0	0.00228571	0.000285714	0	0	0.0435714	0	0	0	0	0	0	0	0	0.001	0	0	0	0	0.118714	0.0427143	0.00214286	0.000714286	0	0	0	0	0	0.00171429	0.386714	0.00371429	0.000428571	0.388571	0	0	0.001	0	0	0	0	0.00614286	0	0
P21.S08	0.000428571	0	0	0	0.000428571	0.000285714	0	0	0.0482857	0	0.000857143	0	0	0	0	0	0	0.00114286	0	0	0	0	0.123143	0.0344286	0.002	0.00342857	0	0	0	0	0	0.002	0.438429	0.00385714	0.000428571	0.336429	0	0	0.000142857	0	0.000428571	0	0	0.00385714	0	0
P21.S09	0	0	0	0	0.003	0.00114286	0	0	0.0797143	0	0.000142857	0	0	0	0	0	0.000142857	0.000571429	0	0	0	0	0.0884286	0.0564286	0.00314286	0.00114286	0	0	0	0	0	0.00428571	0.281571	0.00414286	0.00185714	0.469143	0.000142857	0	0.000857143	0	0.000285714	0	0	0.00385714	0	0
P22.S01	0	0	0	0	0.00385714	0.000428571	0	0	0.450571	0	0	0	0	0	0	0	0	0.0388571	0	0	0	0	0.0134286	0.399857	0.00442857	0.00985714	0	0	0	0	0	0.00114286	0.025	0.0108571	0.00157143	0.0292857	0	0	0.000285714	0	0.00871429	0	0	0.00185714	0	0
P22.S02	0	0	0	0	0.00314286	0.000428571	0	0	0.0905714	0.000142857	0	0	0	0	0	0	0	0	0	0	0	0	0.447571	0.0561429	0.00385714	0.00428571	0	0	0	0	0	0.000285714	0.00628571	0.00285714	0.000857143	0.372	0	0	0.000142857	0	0.00771429	0	0	0.00371429	0	0
P22.S03	0.000142857	0	0	0	0.0672857	0.00657143	0	0	0.087	0	0.000428571	0.000142857	0	0	0	0	0	0.00185714	0	0	0	0	0.447286	0.338	0.00328571	0.00142857	0	0	0	0	0	0.00157143	0.00557143	0.00542857	0.000142857	0.0242857	0	0	0	0	0.00771429	0	0	0.00185714	0	0
P23.S01	0	0	0	0	0.0932857	0.00785714	0	0	0.474857	0	0	0	0	0	0	0	0	0	0	0	0	0	0.00585714	0.342	0.00714286	0.00128571	0	0	0	0	0	0.000142857	0.0267143	0.00114286	0	0.0388571	0	0	0	0	0	0	0	0.000857143	0	0
P24.S01	0	0	0	0	0.001	0.000285714	0	0	0.289571	0	0	0	0	0	0	0	0	0.000142857	0	0	0	0	0.004	0.654857	0.002	0.00957143	0	0	0	0	0	0.000714286	0.009	0.00514286	0	0.0188571	0	0	0.000285714	0.000142857	0.00285714	0	0	0.00157143	0	0
P25.S01	0	0	0	0	0.0122857	0.00571429	0	0	0.176714	0	0	0.000285714	0.000428571	0	0	0	0	0	0	0	0	0	0.0192857	0.137714	0.00528571	0.00928571	0	0	0	0	0	0.00185714	0.00842857	0.0144286	0.001	0.587	0	0	0.00857143	0	0.009	0	0	0.00271429	0	0
P26.S01	0	0	0	0	0.0124286	0.00628571	0	0	0.244286	0	0.000285714	0	0	0	0	0	0.00114286	0	0	0	0	0	0.018	0.391714	0.00971429	0.00128571	0	0.001	0	0.00128571	0	0.00271429	0.0517143	0.0252857	0.00371429	0.0317143	0	0	0.001	0	0.118857	0	0	0.0775714	0	0
P26.S02	0	0	0	0	0.00414286	0.002	0	0	0.433857	0	0	0	0	0	0	0	0.000285714	0.000142857	0	0	0	0	0.0308571	0.112143	0.0172857	0.0294286	0	0	0	0	0	0.000428571	0.00514286	0.00657143	0.00242857	0.349286	0	0	0.000571429	0	0.00285714	0	0	0.00257143	0	0
P26.S03	0	0	0	0	0.00171429	0.00485714	0	0	0.234286	0	0	0	0	0	0	0	0	0.000142857	0	0	0	0	0.0411429	0.0722857	0.00171429	0.0117143	0	0	0	0	0	0.00328571	0.00485714	0.00557143	0.006	0.579571	0	0	0	0	0.0262857	0	0	0.00657143	0	0
P26.S04	0	0	0	0	0.000428571	0.000714286	0	0	0.597857	0	0	0	0	0	0	0	0	0	0	0	0	0	0.0144286	0.0287143	0.000571429	0.002	0	0	0	0	0	0.00114286	0.000285714	0.000857143	0.00114286	0.349286	0	0	0	0	0.000857143	0	0	0.00171429	0	0
P26.S05	0	0	0	0	0.00128571	0.000285714	0	0	0.582286	0	0	0	0	0	0	0	0	0	0	0	0	0	0.012	0.290143	0.00242857	0.00628571	0	0	0	0	0	0.002	0.0104286	0.0117143	0.00357143	0.0588571	0	0	0.000142857	0	0.000428571	0	0	0.0181429	0	0
P26.S06	0	0	0	0	0.00414286	0.000285714	0	0	0.524286	0	0.000142857	0	0	0	0	0	0.000285714	0.000428571	0	0	0.000142857	0	0.0457143	0.344714	0.00414286	0.00957143	0	0	0	0	0	0.00142857	0.0208571	0.00742857	0.00171429	0.0282857	0	0	0.000142857	0	0.000285714	0	0	0.006	0	0
P27.S01	0	0	0	0	0.005	0.000714286	0	0	0.676571	0	0	0	0	0	0	0	0	0	0.000142857	0	0.000142857	0	0.0132857	0.155571	0.004	0.00728571	0	0	0	0	0	0	0.0495714	0.017	0.00157143	0.057	0	0	0.000285714	0	0.000285714	0	0	0.0115714	0	0
P27.S02	0	0	0	0	0.000857143	0.000571429	0	0	0.679571	0	0	0	0	0	0	0	0	0.003	0.000571429	0	0.000142857	0	0.00571429	0.201857	0.00371429	0.000285714	0	0	0	0	0	0.000857143	0.0145714	0.0168571	0.00714286	0.0577143	0	0	0.001	0	0.000142857	0	0	0.00542857	0	0
P27.S03	0.000142857	0	0	0	0.000714286	0	0	0	0.0178571	0	0	0	0	0	0	0	0	0	0	0	0	0	0.009	0.0115714	0.000571429	0.000285714	0	0	0	0	0	0	0.00257143	0.00128571	0.000428571	0.954143	0	0	0	0	0.000428571	0	0	0.001	0	0
P28.S01	0.000142857	0	0	0	0.0527143	0.000285714	0	0	0.0452857	0	0	0	0	0	0	0	0.000142857	0	0	0	0	0	0.00457143	0.111714	0.00328571	0.0911429	0	0	0	0	0	0	0.00285714	0.00357143	0.00114286	0.672571	0	0	0.00114286	0	0.00828571	0	0	0.00114286	0	0
P28.S02	0	0	0	0	0.00114286	0.000428571	0	0	0.0741429	0	0	0	0	0	0	0	0.000428571	0.000571429	0	0	0.000142857	0	0.0201429	0.0538571	0.002	0.167714	0	0	0	0	0	0.000571429	0.00871429	0.00885714	0.001	0.656286	0	0	0.000571429	0	0.00185714	0	0	0.00157143	0	0
P28.S05	0.000142857	0	0	0	0.000571429	0.000285714	0	0	0.483571	0	0	0	0	0	0	0	0	0	0	0	0	0	0.00614286	0.0404286	0.00128571	0.154429	0	0	0	0	0	0.00171429	0.037	0.0101429	0.000142857	0.259286	0	0	0	0	0.000142857	0	0	0.00471429	0	0
P28.S08	0	0	0	0	0.002	0.000571429	0	0	0.554714	0	0	0	0	0	0	0	0	0.000142857	0	0	0	0	0.00814286	0.0564286	0.00371429	0.130714	0	0	0	0	0	0.000857143	0.0651429	0.0105714	0.000285714	0.153429	0	0.000142857	0.000571429	0	0.002	0	0	0.0105714	0	0
P28.S09	0.000142857	0	0	0	0.00171429	0.000285714	0	0	0.498571	0	0.000142857	0	0	0	0	0	0.000142857	0.000428571	0	0	0.000428571	0	0.0151429	0.0884286	0.00357143	0.178143	0	0	0	0	0	0.000714286	0.0634286	0.0198571	0.000714286	0.113429	0	0	0.000428571	0	0.000285714	0	0	0.014	0	0
P29.S01	0.000714286	0	0	0	0.000142857	0.00228571	0	0	0.354571	0	0	0	0	0	0	0	0	0.000142857	0	0	0	0	0.00642857	0.408143	0.00985714	0.00528571	0	0	0	0.00214286	0	0.000142857	0.0217143	0.0601429	0.000428571	0.0851429	0	0	0.009	0	0.000142857	0	0	0.0335714	0	0
P30.S01	0.00342857	0	0	0	0.00542857	0.008	0	0	0.378286	0	0	0.000142857	0	0	0	0	0	0	0.000142857	0	0.000142857	0	0.0174286	0.343571	0.0101429	0.00228571	0	0	0	0.00185714	0	0.00328571	0.089	0.0128571	0.000714286	0.101714	0	0	0.00514286	0	0.00328571	0.005	0	0.00814286	0	0
P30.S02	0	0	0	0	0.00114286	0.00328571	0	0	0.308714	0	0	0	0	0	0	0	0.000142857	0.001	0	0	0.000142857	0	0.0338571	0.427429	0.00642857	0.00142857	0	0	0	0.00757143	0	0.000571429	0.0367143	0.0127143	0.00228571	0.145	0	0	0.00157143	0	0.00657143	0	0	0.00342857	0	0
P31.S01	0.000142857	0	0	0	0.00685714	0.00242857	0	0	0.0232857	0	0	0	0	0	0	0.000428571	0	0	0	0	0.000142857	0	0.835429	0.0711429	0.0228571	0	0	0	0	0	0	0.00557143	0.007	0.000428571	0.002	0.0222857	0	0	0	0	0	0	0	0	0	0
P31.S02	0	0	0	0	0.00928571	0.000857143	0	0	0.162	0	0	0	0	0	0	0	0	0.000857143	0.000142857	0	0	0	0.285571	0.0848571	0.00428571	0.00371429	0	0	0	0	0	0.000428571	0.00671429	0.00471429	0.00171429	0.429571	0	0	0.000285714	0	0.000142857	0	0	0.00485714	0	0
P32.S01	0.00571429	0	0	0	0.00114286	0.002	0	0	0.524	0	0	0	0	0	0	0	0	0	0	0	0	0	0.0441429	0.0771429	0.00128571	0.00171429	0	0	0	0	0	0.0241429	0.0164286	0.0458571	0.000142857	0.102571	0	0	0.000285714	0	0	0	0	0.153429	0	0
P33.S01	0	0	0	0	0.000142857	0.000857143	0	0	0.813571	0	0	0	0	0	0	0	0	0	0	0	0	0	0.00328571	0.0708571	0.00142857	0.00328571	0	0	0	0	0	0	0.00557143	0.00228571	0.000285714	0.0937143	0	0	0.000142857	0	0.00357143	0	0	0.001	0	0
P34.S01	0	0	0	0	0.015	0.000857143	0	0	0.484143	0	0	0	0	0	0	0	0	0.000714286	0	0	0	0	0.0134286	0.275571	0.003	0.00257143	0	0	0	0	0	0.000285714	0.129714	0.0361429	0	0.0351429	0	0	0.000142857	0	0.000285714	0	0	0.003	0	0
P34.S02	0	0	0	0	0.000428571	0.000142857	0	0	0.677286	0	0	0.000285714	0	0	0	0	0	0	0	0	0	0	0.0972857	0.151286	0.0188571	0.00385714	0	0	0	0.000142857	0	0.00142857	0.0254286	0.000857143	0.000142857	0.018	0	0	0	0	0.00171429	0	0	0.00285714	0	0
P34.S03	0	0	0	0	0.008	0.0188571	0	0	0.293857	0	0	0	0	0	0	0	0.000428571	0.000428571	0	0	0	0	0.0545714	0.213286	0.0428571	0.161429	0	0	0	0	0	0.00814286	0.016	0.013	0.003	0.0452857	0	0	0.00171429	0.000428571	0.000285714	0	0	0.118429	0	0
P34.S04	0	0	0	0	0.000285714	0.000285714	0	0	0.593857	0	0	0	0	0	0	0	0	0.000142857	0	0	0.000142857	0	0.00714286	0.215143	0.00185714	0.00528571	0	0	0	0	0	0.000285714	0.0144286	0.0234286	0.000428571	0.127	0	0	0.000428571	0	0.000571429	0	0	0.00928571	0	0
P35.S01	0	0	0	0	0.00128571	0.00271429	0	0	0.295	0	0	0.000857143	0	0	0	0	0	0	0	0	0	0	0.0344286	0.287	0.0104286	0.0427143	0	0	0	0	0	0.000714286	0.0175714	0.00785714	0.0107143	0.0594286	0	0	0.210143	0	0.0158571	0	0	0.003	0	0.000285714
P36.S01	0	0	0	0	0.000571429	0.000428571	0	0	0.592	0	0	0	0	0	0	0	0.000142857	0	0	0	0	0	0.00757143	0.285	0.00357143	0.00285714	0	0	0	0.000142857	0	0.000714286	0.0207143	0.0347143	0.001	0.0345714	0	0	0.000285714	0	0.00257143	0	0	0.0131429	0	0
P36.S02	0.000142857	0	0	0	0.000714286	0.000857143	0	0	0.745714	0	0	0	0	0	0	0	0	0.000714286	0	0	0	0	0.0332857	0.127429	0.0118571	0.00557143	0	0	0	0	0	0.00142857	0.0128571	0.00214286	0.000142857	0.0541429	0	0	0.00128571	0	0	0	0	0.00171429	0	0
P37.S01	0	0	0	0	0.00114286	0.000428571	0	0	0.580286	0	0.000142857	0	0	0	0	0	0	0	0	0	0	0	0.0145714	0.283143	0.002	0.0112857	0	0	0	0	0	0.000428571	0.0225714	0.0397143	0.00171429	0.0272857	0	0	0.000428571	0	0.000285714	0	0	0.0145714	0	0
P37.S02	0	0	0	0	0.000571429	0.000714286	0	0	0.577	0	0	0	0	0	0	0	0	0	0	0	0	0	0.00557143	0.329	0.00142857	0.0177143	0	0	0	0	0	0.00442857	0.00585714	0.0348571	0.000714286	0.0128571	0	0	0.000857143	0	0.000142857	0	0	0.00828571	0	0
P38.S01	0	0	0	0	0.044	0.00171429	0	0	0.061	0	0	0	0	0	0	0	0	0	0	0	0	0	0.322	0.088	0.138143	0.00785714	0	0	0	0	0	0.003	0.00757143	0.00214286	0.00242857	0.31	0	0	0.00714286	0	0.000285714	0	0	0.00471429	0	0
P38.S02	0	0	0	0	0.0187143	0.001	0	0	0.0458571	0	0	0	0	0	0	0	0	0	0	0	0	0	0.306429	0.114857	0.001	0.00128571	0	0	0	0	0	0.002	0.006	0.00228571	0.001	0.490143	0	0	0	0	0.000285714	0	0	0.00914286	0	0
P38.S04	0	0	0	0	0.00442857	0.000571429	0	0	0.138	0	0.000285714	0	0	0	0	0	0	0.000142857	0	0	0	0	0.654	0.0758571	0.00314286	0.00357143	0	0	0	0	0	0.0115714	0.0185714	0.00814286	0.000285714	0.0511429	0	0	0.000857143	0	0.019	0	0	0.0104286	0	0
P38.S05	0.000142857	0	0	0	0.00314286	0.001	0	0	0.0651429	0	0	0	0	0	0	0	0	0.000857143	0	0	0.000285714	0	0.758857	0.0418571	0.00228571	0.00242857	0	0	0	0.000285714	0	0.0104286	0.00914286	0.00314286	0.000571429	0.0944286	0	0	0.001	0	0.000285714	0	0	0.00457143	0	0.000142857
P39.S01	0.000285714	0	0	0	0.0242857	0.003	0	0	0.333	0.000428571	0.0467143	0.000142857	0	0.000142857	0	0	0.000428571	0.000285714	0	0	0	0	0.0515714	0.299286	0.00414286	0.00128571	0.000142857	0	0	0	0	0.00142857	0.0271429	0.0174286	0.00157143	0.175857	0	0	0.00242857	0	0.00185714	0	0	0.00714286	0	0
P40.S01	0.000142857	0	0	0	0.000857143	0.00357143	0	0	0.326429	0	0	0	0	0	0	0	0	0	0	0	0	0	0.00785714	0.275571	0.00342857	0.00614286	0	0	0	0	0	0.000714286	0.0317143	0.00385714	0.000428571	0.0227143	0	0	0.00171429	0	0.000428571	0	0	0.314429	0	0
P41.S01	0.000142857	0	0	0	0.00157143	0.00228571	0	0	0.0965714	0	0	0	0	0	0	0	0	0.000571429	0	0	0.000285714	0	0.215714	0.196857	0.009	0.034	0	0	0	0	0	0.000857143	0.0107143	0.011	0.000285714	0.400429	0	0	0.0105714	0	0.000142857	0	0	0.009	0	0
P42.S01	0	0	0	0	0.000857143	0.000714286	0	0	0.316714	0	0	0	0	0	0	0	0	0.00114286	0	0	0	0	0.0201429	0.127143	0.00271429	0.388857	0	0	0	0	0	0.00171429	0.0101429	0.00328571	0.000714286	0.123714	0	0	0.000428571	0	0.000142857	0	0	0.00157143	0	0
P43.S01	0.000571429	0	0	0	0.0118571	0.000285714	0	0	0.391714	0	0	0	0	0	0	0	0.000285714	0.000142857	0	0	0	0	0.0438571	0.360286	0.00185714	0.0114286	0	0	0	0	0	0.000285714	0.0678571	0.00428571	0	0.0702857	0	0	0.000142857	0	0.001	0	0	0.0338571	0	0
P44.S01	0	0	0	0	0.00857143	0.0118571	0	0	0.0802857	0.000142857	0.00142857	0	0.000142857	0.000142857	0	0	0	0	0	0	0	0	0.653429	0.0947143	0.0152857	0.0107143	0	0	0	0	0	0.0537143	0.0228571	0.011	0.000571429	0.0278571	0.00114286	0.000571429	0.00328571	0.000142857	0.00142857	0	0	0.000714286	0	0
P44.S02	0.000571429	0	0	0	0.005	0.000857143	0	0	0.0765714	0	0.000714286	0	0	0	0	0	0	0.049	0	0	0	0	0.350571	0.0431429	0.00142857	0.00442857	0	0	0	0	0	0.0361429	0.0125714	0.00185714	0.000285714	0.411	0	0	0.000285714	0	0.000714286	0	0	0.00485714	0	0
P45.S01	0.000571429	0	0	0	0.00914286	0.00157143	0	0	0.560429	0	0	0	0	0	0	0	0	0	0	0	0	0	0.00971429	0.159286	0.00442857	0.00142857	0	0	0	0	0	0.000428571	0.0304286	0.0124286	0.000142857	0.120571	0	0	0.000428571	0	0.000428571	0	0	0.0885714	0	0
P45.S02	0.00342857	0	0	0	0.000714286	0.00328571	0	0	0.468143	0	0	0	0	0	0	0	0.000142857	0.000142857	0	0	0.000285714	0	0.0202857	0.145286	0.00514286	0.00757143	0	0	0	0.000142857	0	0.00171429	0.0435714	0.0108571	0.00285714	0.0847143	0	0	0.0352857	0	0.000285714	0	0	0.166143	0	0
P45.S04	0.000428571	0	0	0	0.00128571	0.000428571	0	0	0.141286	0.000428571	0	0	0	0	0	0	0	0	0	0	0	0	0.130571	0.0867143	0.00214286	0.0225714	0	0	0	0.000142857	0	0.0452857	0.0235714	0.007	0.000142857	0.522714	0	0	0.00257143	0	0.00785714	0	0	0.00485714	0	0
P46.S01	0	0	0	0	0.000285714	0.000142857	0	0	0.715286	0	0	0	0.000142857	0	0	0	0	0	0	0	0.000142857	0	0.00171429	0.0778571	0.000714286	0.157	0	0	0	0	0	0	0.0221429	0.00442857	0.000142857	0.0187143	0	0	0	0	0.000285714	0	0	0.001	0	0
P47.S01	0.000142857	0	0	0	0.00171429	0.00171429	0	0	0.444714	0	0	0	0	0	0	0	0.000142857	0	0	0	0	0	0.02	0.223429	0.00428571	0.004	0	0	0	0	0	0.005	0.0105714	0.00742857	0.00157143	0.0417143	0	0	0.001	0	0	0	0	0.232571	0	0
P48.S01	0.00171429	0	0	0	0.00485714	0.005	0	0	0.541429	0	0	0	0	0	0	0	0.000142857	0.000142857	0	0	0.000428571	0	0.0328571	0.315143	0.0172857	0.006	0	0	0	0	0	0.000714286	0.0134286	0.00714286	0.00171429	0.0458571	0	0	0.000428571	0	0	0	0	0.00571429	0	0
P48.S02	0.00271429	0	0	0	0.0115714	0.00342857	0	0	0.417857	0	0	0	0	0	0	0	0.001	0.000142857	0	0	0	0	0.0985714	0.238714	0.0115714	0.02	0	0	0	0	0	0.00457143	0.0125714	0.000571429	0.00157143	0.173286	0	0	0.000428571	0	0	0	0	0.00142857	0	0
P49.S01	0.00485714	0	0	0	0.008	0.00642857	0	0	0.661714	0	0	0	0	0	0	0	0	0	0	0	0	0	0.00928571	0.205	0.00871429	0.00585714	0	0	0	0	0	0.00128571	0.0368571	0.00842857	0.00142857	0.036	0	0	0.00214286	0	0.00157143	0	0	0.00242857	0	0
P49.S02	0	0	0	0	0.00485714	0.00557143	0	0	0.541	0	0	0.000142857	0	0	0	0	0	0	0	0	0	0	0.0461429	0.262143	0.0128571	0.000285714	0	0	0	0	0	0.000857143	0.00514286	0.0471429	0.000142857	0.0138571	0	0	0.00757143	0	0.00814286	0	0	0.0441429	0	0
P50.S01	0	0	0	0	0.0177143	0.0188571	0	0	0.240143	0	0.000142857	0	0	0	0	0	0.000285714	0.00528571	0	0	0.000285714	0	0.330857	0.224143	0.00485714	0.0138571	0	0	0	0	0	0.0482857	0.0185714	0.006	0.000571429	0.0578571	0	0	0.000285714	0.000142857	0.00114286	0	0	0.0107143	0	0
P50.S02	0	0	0	0	0.00257143	0.00114286	0	0	0.11	0	0	0	0	0	0	0	0	0	0	0	0	0	0.224571	0.0535714	0.00242857	0.0142857	0	0	0	0	0	0.00485714	0.00642857	0.00242857	0	0.571571	0	0	0.000714286	0	0.000285714	0	0	0.00514286	0	0
P51.S01	0.000142857	0	0	0	0.004	0.026	0	0	0.0957143	0	0.000142857	0	0	0	0	0	0	0.000142857	0	0	0	0	0.032	0.697714	0.0388571	0.00271429	0	0	0	0	0	0.00128571	0.0151429	0.00528571	0.000857143	0.0592857	0	0	0.000714286	0	0.00314286	0	0	0.0168571	0	0
P51.S02	0	0	0	0	0.001	0.000428571	0	0	0.0748571	0	0	0	0	0	0	0	0	0.000142857	0.000142857	0	0	0	0.006	0.0454286	0.00342857	0.000714286	0	0	0	0	0	0.00142857	0.00585714	0.00385714	0.000571429	0.851286	0	0	0.00142857	0	0.000571429	0	0	0.00285714	0	0
P52.S01	0.000285714	0	0	0	0.00257143	0	0	0	0.0787143	0	0	0	0	0	0	0	0	0.00628571	0	0	0	0	0.658857	0.0772857	0.00114286	0.00485714	0	0	0	0.000142857	0	0.00657143	0.0142857	0.00314286	0	0.137429	0	0	0.000285714	0	0.00742857	0	0	0.000714286	0	0
P53.S01	0.000857143	0.000142857	0	0	0.001	0	0	0	0.0628571	0.000428571	0.000142857	0	0	0	0	0	0	0	0	0	0	0	0.024	0.0561429	0.00385714	0.0181429	0	0	0	0.000142857	0	0.00128571	0.00771429	0.00342857	0.000285714	0.804857	0	0	0.000571429	0	0.01	0	0	0.00414286	0	0
P53.S02	0	0	0	0	0.00157143	0	0	0	0.0374286	0	0	0	0	0	0	0	0.000142857	0.00214286	0.000142857	0	0	0	0.0137143	0.0301429	0.00314286	0.001	0	0	0	0	0	0.000285714	0.00328571	0.002	0.000428571	0.903571	0	0	0.000142857	0	0	0.000142857	0	0.000714286	0	0
P53.S03	0.000428571	0	0	0	0.003	0.000142857	0.000142857	0	0.0754286	0	0.000285714	0	0	0	0	0	0.00628571	0	0	0	0	0	0.004	0.0711429	0.003	0	0	0	0	0	0	0.00185714	0.00128571	0.004	0.00885714	0.803429	0	0	0.000142857	0	0.000285714	0	0	0.0162857	0	0
P54.S01	0	0	0	0	0.00271429	0.00271429	0	0	0.566429	0	0.000142857	0	0	0	0	0	0.000285714	0.001	0	0	0	0	0.00771429	0.209571	0.00628571	0.013	0	0	0	0	0	0.00142857	0.0147143	0.0421429	0.00114286	0.0522857	0	0	0	0	0.000142857	0	0	0.0782857	0	0
P55.S01	0	0	0	0	0.000142857	0.001	0	0	0.325	0	0	0	0	0	0	0	0.000857143	0	0	0	0	0	0.0148571	0.0712857	0.004	0.000142857	0	0	0	0	0	0.000571429	0.00128571	0.00614286	0.00457143	0.492143	0	0	0.000142857	0	0.000428571	0	0	0.0774286	0	0
P56.S01	0.011	0	0	0	0.0194286	0.00657143	0	0	0.214429	0	0	0	0	0	0	0	0	0	0	0	0.000142857	0	0.0172857	0.453143	0.0144286	0.004	0	0	0	0.000857143	0	0.000285714	0.0148571	0.0348571	0	0.0777143	0	0	0.118571	0	0.0117143	0	0	0.000714286	0	0
P57.S01	0	0	0	0	0.002	0.000857143	0	0	0.601143	0	0	0	0	0	0	0	0.000142857	0	0.000142857	0	0	0	0.0152857	0.204143	0.00285714	0.00757143	0	0	0	0.000142857	0	0	0.00585714	0.00271429	0.000285714	0.0747143	0	0	0.000142857	0	0.000142857	0	0	0.0818571	0	0
P57.S02	0.000285714	0	0	0	0.000285714	0.000428571	0	0	0.0697143	0	0	0	0	0	0	0	0	0.000142857	0	0	0.000285714	0	0.00628571	0.035	0.00128571	0.00657143	0	0	0	0	0	0.000285714	0.00371429	0.002	0.000142857	0.869857	0	0	0.000142857	0	0.000714286	0	0	0.00285714	0	0
P58.S01	0	0	0	0	0.0104286	0.00442857	0	0	0.243857	0	0	0	0	0	0	0	0.000142857	0	0.000285714	0	0	0	0.257571	0.282	0.00728571	0.00214286	0	0	0	0	0	0.000285714	0.00414286	0.00571429	0.00171429	0.179714	0	0	0.000142857	0	0.000142857	0	0	0	0	0
P59.S01	0.00185714	0	0	0	0.00571429	0.0122857	0	0	0.102143	0	0	0	0	0	0	0	0.000142857	0.000857143	0	0	0	0	0.063	0.432286	0.152571	0.00185714	0	0	0	0.000142857	0	0.00142857	0.0124286	0.0204286	0.000571429	0.107	0	0	0.000142857	0.000142857	0.00285714	0	0	0.0821429	0	0
P60.S01	0.000285714	0.00285714	0	0	0.00428571	0.00471429	0	0	0.636714	0	0.000285714	0.000142857	0	0	0	0	0	0.000142857	0	0	0	0	0.0955714	0.148857	0.0161429	0.00542857	0	0	0	0	0	0.002	0.0138571	0.00728571	0.000142857	0.0547143	0	0	0.000714286	0	0.00185714	0	0	0.004	0	0
P61.S01	0.000285714	0	0	0	0.00328571	0.000428571	0	0	0.792286	0	0	0	0	0	0	0	0	0	0	0	0	0	0.003	0.140429	0.001	0.00257143	0	0	0	0	0	0	0.0398571	0.00228571	0	0.011	0	0	0.000285714	0	0.000428571	0	0	0.00285714	0	0
P62.S01	0	0	0	0	0.00171429	0.000714286	0	0	0.567286	0	0	0	0	0	0	0	0.000142857	0	0.000142857	0	0	0	0.00728571	0.332	0.004	0.0141429	0	0	0	0	0	0.000142857	0.00928571	0.0182857	0.000857143	0.0338571	0	0	0.003	0	0.000142857	0	0	0.007	0	0
P62.S02	0.00128571	0	0	0	0.00128571	0.000714286	0	0	0.217714	0	0	0	0	0	0	0	0.000571429	0.000142857	0	0	0	0	0.00185714	0.707714	0.00114286	0.00128571	0	0	0	0	0	0	0.002	0.033	0.001	0.0251429	0	0	0.00185714	0	0	0	0	0.00328571	0	0
P63.S01	0	0	0	0	0.00142857	0.00128571	0	0	0.365143	0	0	0	0	0	0	0	0	0.000142857	0	0	0	0	0.008	0.211286	0.00485714	0.000714286	0	0	0	0	0	0.000285714	0.004	0.0115714	0.000571429	0.385857	0	0	0.000285714	0	0	0	0	0.00457143	0	0
P63.S02	0.000142857	0	0	0	0.005	0.011	0	0	0.388714	0	0	0	0	0	0	0	0.000142857	0	0	0	0	0	0.00557143	0.161143	0.00371429	0.000285714	0	0	0	0	0	0.000714286	0.00371429	0.011	0.00157143	0.404571	0	0	0.000285714	0	0.000142857	0	0	0.00228571	0	0
P63.S04	0	0	0	0	0.117143	0.00257143	0	0	0.497286	0	0	0	0	0	0	0	0	0.000142857	0	0	0	0	0.00228571	0.109571	0.00314286	0.00414286	0	0	0	0.000285714	0	0	0.002	0.00585714	0.00114286	0.254143	0	0	0.000142857	0	0.000142857	0	0	0	0	0
P64.S01	0	0	0	0	0.000428571	0	0	0.00157143	0.0494286	0	0	0	0	0	0	0	0.00128571	0.000142857	0	0	0	0	0.141857	0.0454286	0.00214286	0.00214286	0	0	0	0	0	0.00985714	0.00657143	0.00142857	0.00242857	0.732143	0	0	0	0	0.000285714	0	0	0.00285714	0	0
P64.S02	0.000142857	0	0	0	0.00685714	0.000571429	0	0	0.142571	0	0	0	0	0	0	0	0	0	0	0	0	0	0.260714	0.122286	0.00642857	0.00214286	0	0	0	0.000142857	0	0.00157143	0.405	0.00557143	0.001	0.0314286	0	0	0.00142857	0	0.00414286	0.00257143	0	0.00542857	0	0
P65.S01	0.000428571	0	0	0	0.000714286	0.000142857	0	0	0.648286	0	0	0	0	0	0	0	0	0	0.000142857	0	0	0	0.00557143	0.129	0.00257143	0.0411429	0	0	0	0	0	0.000142857	0.00357143	0.00357143	0.000571429	0.154143	0	0	0	0	0.00128571	0.000285714	0	0.00842857	0	0
P65.S02	0	0	0	0	0.00442857	0.000142857	0	0	0.836571	0	0	0	0	0	0	0	0	0.000142857	0	0	0	0	0.00771429	0.0811429	0.00385714	0.0261429	0	0	0	0.000142857	0	0.000571429	0.00571429	0.00128571	0.000714286	0.0292857	0	0	0.000142857	0	0.000142857	0	0	0.00185714	0	0
P66.S01	0	0	0	0	0.000285714	0.000714286	0	0	0.489429	0	0	0	0	0	0	0	0.000142857	0.000142857	0	0	0	0	0.00285714	0.400429	0.00414286	0.00485714	0	0	0	0	0	0.000142857	0.0102857	0.064	0.00171429	0.0145714	0	0	0.00157143	0	0.000857143	0.000714286	0	0.00314286	0	0
P67.S01	0.000142857	0	0	0	0.00242857	0.00171429	0	0	0.272571	0	0	0	0	0	0	0	0	0.000142857	0.000285714	0	0	0	0.00942857	0.496429	0.112857	0.0324286	0	0	0	0.000285714	0	0.000714286	0.0271429	0.011	0.000428571	0.0262857	0	0	0.000142857	0	0.000857143	0	0	0.00471429	0	0
P68.S01	0	0	0	0	0.000857143	0.000285714	0	0	0.687143	0	0	0	0	0	0	0	0.000142857	0	0	0	0	0	0.00457143	0.136286	0.00114286	0.00214286	0	0	0	0	0	0.000142857	0.0114286	0.00642857	0.00157143	0.140571	0	0	0.001	0	0.00142857	0	0	0.00485714	0	0
P69.S01	0	0	0	0	0.00328571	0.003	0	0	0.682714	0	0	0	0	0	0	0	0	0.000142857	0	0	0	0	0.0124286	0.210571	0.00385714	0.00328571	0	0	0	0	0	0.000285714	0.0215714	0.0174286	0.00142857	0.0322857	0	0	0.000428571	0	0	0	0	0.00728571	0	0
P70.S01	0.000571429	0.001	0	0	0.00114286	0.000857143	0	0	0.246571	0	0.000142857	0	0	0	0	0	0	0	0.000142857	0	0	0	0.005	0.593571	0.00742857	0.0108571	0	0	0	0.00357143	0	0.00614286	0.0172857	0.023	0.000571429	0.0407143	0	0	0.001	0	0.0178571	0.00814286	0.000285714	0.0141429	0	0
P70.S02	0.000428571	0.00171429	0	0	0.001	0.000285714	0	0	0.773143	0	0	0	0	0	0	0	0	0	0	0	0	0	0.003	0.152429	0.013	0.00185714	0	0	0	0.00114286	0	0.000142857	0.0165714	0.0112857	0.000428571	0.0175714	0	0	0.000142857	0	0.000571429	0	0	0.00528571	0	0
P71.S01	0.000571429	0	0	0	0.00642857	0.00671429	0	0	0.394857	0	0	0	0	0	0	0	0.000142857	0.000285714	0.000142857	0	0	0	0.0114286	0.237286	0.00928571	0.0102857	0	0	0	0	0	0.000285714	0.0167143	0.0202857	0.00271429	0.262571	0	0	0.00357143	0	0.00185714	0	0	0.0145714	0	0
P71.S02	0	0	0	0	0.0667143	0.000285714	0	0	0.679571	0	0.000142857	0	0	0	0	0	0	0	0	0	0.000142857	0	0.00857143	0.0551429	0.00285714	0.00285714	0	0	0	0	0	0.000571429	0.0232857	0.00842857	0.000857143	0.0881429	0	0	0	0	0	0	0	0.0624286	0	0
P72.S01	0	0	0	0	0.001	0.000428571	0	0	0.504	0	0	0	0	0	0	0	0	0.000571429	0.000142857	0	0	0	0.0112857	0.164429	0.003	0.00342857	0	0	0	0	0	0.001	0.00442857	0.0257143	0.000428571	0.274714	0	0	0.000285714	0	0	0	0	0.00514286	0	0
P73.S01	0	0	0	0	0.000857143	0.000428571	0	0	0.182857	0	0	0	0	0	0	0	0.000285714	0	0	0	0	0	0.00557143	0.161	0.0185714	0.000857143	0	0	0	0	0	0.000142857	0.0682857	0.00357143	0.00328571	0.549857	0	0	0.000142857	0	0.000428571	0.000142857	0	0.00285714	0.000857143	0
P74.S01	0	0	0	0	0.0388571	0.00257143	0	0	0.318571	0	0	0	0	0	0	0	0	0	0	0	0	0	0.011	0.236429	0.00157143	0.00328571	0	0	0	0	0	0.000571429	0.0555714	0.00128571	0.000142857	0.327857	0	0	0.001	0	0	0	0	0.00128571	0	0
P75.S01	0.000142857	0	0	0	0.0144286	0.00214286	0	0	0.479857	0	0	0	0	0	0	0	0	0.015	0.000142857	0	0	0	0.0347143	0.361	0.0405714	0.000428571	0	0	0	0	0	0.000285714	0.0242857	0.01	0.000142857	0.0137143	0	0	0.00142857	0	0.000428571	0	0	0.00128571	0	0
P75.S02	0	0	0	0	0.007	0.000714286	0	0	0.0935714	0	0	0	0	0	0	0	0	0	0	0	0	0	0.685429	0.0867143	0.006	0.00442857	0	0	0	0	0	0.000428571	0.0824286	0.00214286	0.00142857	0.025	0	0	0	0	0.000142857	0	0	0.00457143	0	0
P76.S01	0	0	0	0	0.00342857	0.0324286	0	0	0.122	0	0	0.000142857	0	0	0	0	0	0	0	0	0	0	0.00957143	0.524429	0.168571	0.00457143	0	0	0	0	0	0.00371429	0.0101429	0.0135714	0.000714286	0.103143	0	0	0	0	0.000142857	0	0	0.00342857	0	0
P77.S01	0	0	0	0	0.002	0.0131429	0	0	0.509143	0	0	0	0	0	0	0	0	0	0	0	0	0	0.00657143	0.371143	0.0357143	0.0122857	0	0	0	0.000142857	0	0.000571429	0.00271429	0.0148571	0.000571429	0.0272857	0	0	0.000142857	0	0.000571429	0	0	0.00314286	0	0
P78.S01	0	0	0	0	0.00171429	0.000571429	0	0	0.656571	0	0	0	0	0	0	0	0	0	0	0	0.000142857	0	0.0194286	0.173714	0.00557143	0.00914286	0	0	0	0	0	0.00242857	0.0155714	0.00971429	0.00214286	0.0847143	0	0	0.000285714	0	0	0	0	0.0182857	0	0
P78.S02	0	0	0	0	0.00271429	0.00157143	0	0	0.0868571	0	0.000285714	0.000142857	0	0	0	0	0	0.00171429	0	0	0	0	0.722286	0.0955714	0.00385714	0.000714286	0	0	0	0	0	0.00128571	0.00471429	0.00142857	0.0112857	0.0198571	0	0	0.00128571	0	0.00728571	0	0	0.0371429	0	0
P79.S01	0	0	0	0	0.022	0.0148571	0	0	0.193429	0	0	0	0	0	0	0	0.000142857	0.001	0	0	0.000714286	0	0.275429	0.298714	0.114286	0.00585714	0	0	0	0	0.000142857	0.000428571	0.00557143	0.00542857	0.0198571	0.027	0	0	0.00171429	0	0.002	0	0	0.0114286	0	0
P79.S02	0	0	0	0	0.00471429	0.00271429	0	0	0.175857	0	0	0.000142857	0	0	0	0	0	0.000142857	0	0	0.00128571	0	0.315	0.377429	0.0245714	0.00485714	0	0	0	0	0	0.000571429	0.00671429	0.0144286	0.0222857	0.041	0	0	0.00128571	0.000142857	0.001	0	0	0.00585714	0	0
P79.S03	0	0	0.000142857	0	0.002	0.000428571	0	0.000142857	0.315	0	0	0.000142857	0	0.000142857	0	0	0	0.000142857	0	0	0	0	0.0508571	0.581714	0.0271429	0.000142857	0	0	0.000142857	0	0	0.000285714	0.00457143	0.000285714	0.000142857	0.0148571	0	0	0	0	0	0	0	0.00114286	0	0.000571429
P79.S04	0.000571429	0	0	0	0.003	0.002	0	0	0.241286	0	0	0	0	0	0	0.000428571	0	0	0	0	0.000142857	0	0.028	0.657286	0.0338571	0.00385714	0	0	0	0.000285714	0	0.00114286	0.00485714	0.00242857	0.000142857	0.0178571	0	0	0.000142857	0	0.00157143	0	0	0.001	0	0.000142857
P80.S01	0.000571429	0	0	0	0.00128571	0.0151429	0	0	0.281714	0	0	0	0	0	0	0	0.000714286	0.000428571	0	0	0.000142857	0	0.0104286	0.578714	0.00528571	0.006	0	0	0	0	0	0.000714286	0.0155714	0.0225714	0.00857143	0.0178571	0	0	0	0	0.00242857	0	0	0.0318571	0	0
P81.S01	0	0	0	0	0.00114286	0.001	0	0	0.705286	0	0.000142857	0.000142857	0	0	0	0	0.00128571	0	0	0	0	0	0.00742857	0.199	0.00614286	0.00142857	0	0	0	0	0	0.000285714	0.005	0.00271429	0.00314286	0.0492857	0	0	0	0	0.00157143	0	0	0.015	0	0
P82.S01	0.000142857	0	0	0	0.00585714	0.00157143	0	0	0.603857	0	0	0	0	0	0	0	0	0.000571429	0	0	0	0	0.0151429	0.316	0.00285714	0.000428571	0	0	0	0	0	0.00471429	0.00585714	0.0102857	0.0102857	0.0174286	0	0	0.000285714	0	0.00142857	0	0	0.00328571	0	0
P83.S01	0.000285714	0	0	0	0.0171429	0.116571	0	0	0.0732857	0	0	0	0	0	0	0.000142857	0	0	0	0	0	0	0.00671429	0.323571	0.0484286	0.00142857	0	0	0	0	0	0.00128571	0.0164286	0.004	0.000142857	0.384	0	0	0.000142857	0.000142857	0.00457143	0	0	0.00157143	0	0.000142857
P83.S02	0	0	0	0	0.00271429	0.001	0	0	0.0641429	0	0	0	0	0	0	0	0	0.000285714	0	0	0.000142857	0	0.0167143	0.0532857	0.00214286	0.00157143	0	0	0	0.000285714	0	0.00142857	0.005	0.00157143	0.00142857	0.841286	0	0	0.00114286	0	0.00257143	0.000285714	0	0.003	0	0
P83.S03	0	0	0	0	0.00128571	0.000428571	0	0	0.499714	0	0.000142857	0	0	0	0	0	0.000285714	0	0	0	0.000142857	0	0.0202857	0.346857	0.004	0.00328571	0	0	0	0	0	0.00171429	0.00985714	0.00928571	0.00714286	0.0611429	0	0	0.000428571	0.000142857	0.00142857	0	0	0.0324286	0	0
P83.S04	0.000285714	0	0	0	0.0331429	0.0141429	0	0	0.309429	0	0	0	0	0	0	0	0	0.000285714	0	0	0	0	0.06	0.151286	0.012	0.0188571	0	0	0	0	0	0.000285714	0.0524286	0.0121429	0.0118571	0.321429	0	0	0.000142857	0.000142857	0.00114286	0	0	0.001	0	0
P84.S01	0	0	0	0	0.0608571	0.0215714	0	0	0.186714	0	0	0	0	0	0	0	0.000142857	0.000714286	0	0	0	0	0.0312857	0.462571	0.0601429	0.000428571	0	0	0	0.000142857	0	0.000571429	0.0837143	0.0121429	0.0105714	0.0354286	0	0	0.003	0	0.00114286	0	0	0.0288571	0	0
P85.S01	0	0	0	0	0.00214286	0.002	0	0	0.127	0	0.000285714	0	0	0	0	0	0.000142857	0	0	0	0	0	0.00371429	0.612857	0.00828571	0.00257143	0	0	0	0	0	0.000142857	0.00457143	0.00928571	0.004	0.0574286	0	0	0.000714286	0	0.0584286	0.000142857	0	0.106286	0	0
P85.S02	0	0	0	0	0.00157143	0.000285714	0	0	0.152143	0	0	0	0	0	0	0	0.000285714	0	0	0	0	0	0.00157143	0.139714	0.000857143	0.000142857	0	0	0	0	0	0.000285714	0.00371429	0.001	0.003	0.671	0	0	0	0	0.023	0	0	0.00142857	0	0
P86.S01	0	0	0	0	0.00757143	0.0535714	0	0	0.131429	0	0	0.000142857	0	0	0	0	0.000142857	0.000142857	0	0.000142857	0.000142857	0	0.00871429	0.443286	0.0214286	0.00514286	0	0	0	0	0	0.00142857	0.00385714	0.00742857	0.00171429	0.307143	0	0	0.000142857	0	0.00142857	0	0	0.00485714	0	0.000142857
P86.S02	0.000428571	0	0	0	0.000428571	0.00257143	0	0	0.143143	0	0	0	0	0	0	0	0	0.000285714	0	0	0	0	0.0212857	0.512286	0.0174286	0.00314286	0	0	0	0.000142857	0	0	0.00942857	0.0462857	0.00128571	0.206	0	0	0.006	0	0.0238571	0	0	0.006	0	0
P86.S03	0	0	0	0	0.002	0.00185714	0	0	0.612286	0	0	0	0	0	0	0	0	0.001	0	0	0	0	0.00871429	0.257286	0.00614286	0.0151429	0	0	0	0	0	0.000285714	0.0147143	0.00857143	0.00171429	0.0497143	0	0.000857143	0.00114286	0	0.000285714	0	0	0.0182857	0	0
P86.S04	0	0	0	0	0.0107143	0.00385714	0	0	0.0815714	0	0.000857143	0	0	0	0	0	0.000142857	0	0	0	0	0	0.0487143	0.0988571	0.0182857	0.00171429	0	0	0.00128571	0.00114286	0	0.00585714	0.00214286	0.0131429	0	0.709571	0	0	0.000285714	0	0.000142857	0	0	0.000714286	0	0.001
P86.S05	0	0	0	0	0.00228571	0	0	0	0.470429	0.000571429	0.000142857	0	0	0	0	0	0	0	0	0	0	0	0.0838571	0.321571	0.00385714	0.049	0	0	0	0	0	0.000714286	0.00314286	0.0214286	0.00314286	0.026	0	0	0.000142857	0	0.0114286	0	0	0.00228571	0	0
P86.S07	0.000428571	0	0	0	0.000428571	0.000285714	0	0	0.520571	0	0	0	0.000428571	0	0	0	0.000428571	0.000142857	0	0	0	0	0.00971429	0.129286	0.003	0.0821429	0	0	0	0	0	0.104571	0.0122857	0.0188571	0.000714286	0.0974286	0	0	0.00128571	0	0.00971429	0	0	0.00828571	0	0
P87.S01	0	0	0	0	0.00128571	0.00285714	0	0	0.405857	0	0	0	0	0	0	0	0	0.00128571	0	0	0.000142857	0	0.00342857	0.439286	0.00757143	0.007	0	0	0	0.000571429	0	0.000428571	0.0108571	0.00957143	0.0121429	0.0455714	0	0	0.001	0	0.0482857	0	0	0.00285714	0	0
P88.S01	0.000142857	0	0	0	0.00585714	0.0244286	0	0	0.148	0	0	0	0	0	0	0	0	0	0	0	0	0	0.0131429	0.530143	0.0224286	0.0198571	0	0	0	0	0	0.00585714	0.00514286	0.0181429	0.026	0.0478571	0	0	0.000142857	0	0.127857	0	0	0.005	0	0
P88.S02	0	0	0	0	0.000428571	0	0	0	0.009	0	0.000285714	0	0	0	0	0	0.000142857	0	0	0	0	0	0.948571	0.00985714	0.000428571	0.000571429	0	0	0	0	0	0	0.00328571	0.000285714	0.000285714	0.0251429	0	0	0	0	0.000571429	0	0	0.00114286	0	0
P89.S01	0	0	0	0	0.000428571	0.000285714	0	0	0.595143	0	0.000142857	0	0	0	0	0	0	0	0	0	0	0	0.00514286	0.298429	0.00828571	0.00271429	0	0	0	0	0	0.00342857	0.00542857	0.00557143	0.002	0.0475714	0	0	0.000142857	0	0.0208571	0	0	0.00442857	0	0
P90.S01	0	0	0	0	0.00628571	0.00128571	0	0	0.614857	0	0	0	0	0	0	0	0	0.000428571	0	0	0	0	0.00728571	0.226857	0.0122857	0.0561429	0	0	0	0	0	0.000428571	0.00785714	0.00171429	0.00642857	0.0538571	0	0	0	0	0.000714286	0	0	0.00357143	0	0
P90.S02	0	0	0	0	0.00228571	0.000857143	0	0	0.806429	0	0	0	0	0	0	0	0.000571429	0	0	0	0	0	0.00571429	0.102143	0.00142857	0.00457143	0	0	0	0	0	0.000571429	0.00357143	0.002	0.00157143	0.0498571	0	0	0.000142857	0	0.0148571	0	0	0.00342857	0	0
P91.S01	0.00114286	0	0	0	0.000142857	0.000571429	0	0	0.482429	0	0	0	0	0	0	0	0	0	0	0	0	0	0.00757143	0.362857	0.00385714	0.00957143	0	0	0	0.000285714	0	0.00385714	0.0272857	0.0214286	0.00571429	0.0551429	0	0	0.0157143	0	0.001	0	0	0.00142857	0	0
P92.S01	0.000428571	0	0	0	0.00171429	0.00314286	0	0	0.261429	0	0	0	0	0	0	0	0.000428571	0.000142857	0	0	0	0	0.174429	0.157	0.0205714	0.0134286	0	0	0	0.003	0	0.0158571	0.017	0.0182857	0.00414286	0.286714	0	0	0.00171429	0	0.00114286	0	0	0.0194286	0	0
P92.S02	0	0	0	0	0.00328571	0.000714286	0	0	0.0788571	0	0	0	0	0	0	0	0	0.000142857	0	0	0	0	0.369	0.0827143	0.00257143	0.00214286	0	0	0	0.000142857	0	0.000714286	0.00471429	0.004	0.000428571	0.439857	0	0	0.000142857	0	0.000428571	0	0	0.0101429	0	0
P92.S03	0	0	0	0	0.00271429	0.000571429	0	0	0.658286	0	0	0	0	0	0	0	0	0	0	0	0.000142857	0	0.029	0.0748571	0.00271429	0.008	0	0	0	0	0	0.000571429	0.0142857	0.00428571	0.00142857	0.184714	0	0	0.000714286	0	0.000285714	0	0	0.0174286	0	0
P93.S01	0	0	0	0	0.00171429	0.000571429	0	0	0.529286	0	0	0	0	0	0	0	0.000285714	0	0	0	0	0	0.00557143	0.301857	0.00242857	0.0372857	0	0	0	0	0	0.000571429	0.0201429	0.0348571	0.00142857	0.0551429	0	0	0.00828571	0	0	0	0	0.000571429	0	0
P94.S01	0.00342857	0	0	0	0.00285714	0.00428571	0	0	0.297571	0	0	0	0	0	0	0	0	0.000285714	0	0	0	0	0.032	0.547	0.00228571	0.000428571	0	0	0	0.000142857	0	0.002	0.01	0.021	0	0.0352857	0	0	0.00542857	0	0.0268571	0	0	0.00914286	0	0
P94.S02	0.000142857	0	0	0	0.002	0.000857143	0	0	0.0777143	0	0.000142857	0	0	0	0	0	0	0.000857143	0	0	0	0	0.236571	0.0957143	0.002	0.003	0	0	0	0	0	0.00314286	0.00771429	0.004	0.00157143	0.554	0	0	0.000285714	0	0.000428571	0	0	0.00985714	0	0
P95.S01	0	0	0	0	0.000285714	0.000571429	0	0	0.538286	0	0	0	0	0	0	0	0.000142857	0	0	0	0	0	0.00342857	0.416143	0.00385714	0.00228571	0	0	0	0	0	0	0.0111429	0.00585714	0.00128571	0.0152857	0	0	0.000285714	0	0	0	0	0.00114286	0	0
P95.S02	0	0	0	0	0.00228571	0.000714286	0	0	0.420714	0	0	0	0	0	0	0	0	0.000142857	0	0	0	0	0.0222857	0.424429	0.00342857	0.00457143	0	0	0	0.000142857	0	0.00171429	0.0241429	0.0157143	0.001	0.0684286	0	0	0.000714286	0	0	0	0	0.00957143	0	0
P96.S01	0.000571429	0	0	0	0.00385714	0.000285714	0	0	0.529143	0	0.000142857	0	0	0	0	0	0	0	0	0	0	0	0.00828571	0.283143	0.00971429	0.014	0	0	0	0	0	0.000428571	0.0291429	0.00942857	0.000142857	0.109714	0	0	0.000428571	0	0.000142857	0.000142857	0	0.00128571	0	0
P97.S01	0.000142857	0	0	0	0.000857143	0.004	0	0.000142857	0.434	0	0	0	0	0	0	0	0	0.00414286	0	0	0	0	0.0171429	0.245857	0.00171429	0.00757143	0	0	0	0	0	0.002	0.0251429	0.0194286	0	0.217	0	0	0.000571429	0	0.00114286	0	0	0.0191429	0	0
P98.S01	0	0	0	0	0.002	0.00114286	0	0	0.201	0	0	0	0	0	0	0	0.000142857	0	0	0	0	0	0.0272857	0.532	0.00514286	0.00142857	0	0	0	0.000142857	0	0.00157143	0.00542857	0.0144286	0.000428571	0.204143	0	0	0	0	0.00114286	0	0	0.00257143	0	0
C01.S01	0.000142857	0	0	0	0.00142857	0	0	0	0.601857	0	0	0	0	0	0	0	0.000142857	0.000571429	0	0	0	0	0.0131429	0.313286	0.00771429	0.00828571	0	0	0	0.000142857	0	0.000142857	0.0214286	0.004	0.000857143	0.0254286	0	0	0	0	0.000428571	0	0	0.001	0	0
C02.S01	0	0	0	0	0.00557143	0.000285714	0	0.000142857	0.534286	0	0	0	0	0	0	0	0	0.000428571	0	0	0	0	0.004	0.309571	0.00757143	0.0231429	0	0	0	0	0	0	0.0632857	0.00428571	0.001	0.035	0	0	0	0	0.000571429	0	0	0.0108571	0	0
C03.S01	0	0	0	0	0.00514286	0.002	0	0	0.477857	0	0	0	0	0	0	0	0	0.000142857	0	0	0	0	0.00571429	0.418	0.005	0.00342857	0	0	0	0.000428571	0	0.00457143	0.0161429	0.00842857	0.000142857	0.0251429	0	0	0.001	0	0.0235714	0	0	0.00328571	0	0
C04.S01	0	0	0	0	0.00185714	0.000571429	0	0	0.326571	0	0	0	0	0	0	0	0	0	0	0	0	0	0.00714286	0.519429	0.00285714	0.00185714	0	0	0	0	0	0	0.0294286	0.00385714	0	0.103	0	0	0.000142857	0	0.00285714	0	0	0.000428571	0	0
C05.S01	0	0	0	0	0.00242857	0.00157143	0	0	0.279429	0	0	0	0	0	0	0	0	0	0	0	0	0	0.0122857	0.649143	0.00385714	0.0107143	0	0	0	0	0	0.00257143	0.00685714	0.00257143	0	0.0272857	0	0	0.000142857	0	0.000571429	0	0	0.000571429	0	0
C06.S01	0	0	0	0	0.017	0.000857143	0	0	0.589286	0	0	0	0	0	0	0	0	0	0	0	0	0	0.00271429	0.313571	0.0207143	0.00514286	0	0	0	0	0	0.000428571	0.0124286	0.00314286	0.00142857	0.0301429	0	0	0.000285714	0	0	0	0	0.00285714	0	0
C07.S01	0	0	0	0	0.000714286	0.000857143	0	0	0.241	0	0.000285714	0	0	0	0	0	0	0.000142857	0	0	0	0	0.00385714	0.212571	0.0102857	0.314571	0	0	0	0	0	0.000285714	0.013	0.00271429	0.00114286	0.185571	0	0	0.000714286	0	0.00857143	0	0	0.00371429	0	0
C08.S01	0	0	0	0	0.0977143	0	0	0	0.159143	0	0	0	0	0	0	0	0	0	0	0	0	0	0.124857	0.218143	0.00328571	0.00357143	0	0	0	0.000142857	0	0.00414286	0.0232857	0.00328571	0	0.361429	0	0	0.000142857	0	0	0	0	0.000571429	0	0.000285714
C09.S01	0	0	0	0	0.00342857	0.000142857	0	0	0.313429	0	0	0	0	0	0	0	0	0.0227143	0	0	0	0	0.00714286	0.497571	0.00214286	0.00471429	0	0	0	0.000285714	0	0.00314286	0.018	0.0155714	0	0.108571	0	0	0.000714286	0	0.000571429	0.000142857	0	0.00171429	0	0
C10.S01	0	0	0	0	0.0594286	0.0141429	0	0	0.448714	0	0	0.000142857	0	0	0	0	0.000142857	0.000571429	0	0	0	0	0.146286	0.227286	0.00314286	0.00371429	0	0	0	0	0	0.00157143	0.0627143	0.00271429	0.001	0.0224286	0	0	0.000571429	0.000142857	0.000571429	0	0	0.00471429	0	0
C11.S01	0.000571429	0	0	0	0.00114286	0.00157143	0	0	0.562286	0	0	0	0	0	0	0	0	0.000428571	0	0	0	0	0.0198571	0.321143	0.003	0.00257143	0	0	0	0	0	0.000285714	0.0462857	0.00871429	0.000142857	0.0157143	0	0	0.00114286	0	0.00471429	0	0	0.0104286	0	0
C12.S01	0	0	0	0	0.00371429	0.000428571	0	0	0.220286	0	0	0	0	0	0	0	0	0.000285714	0	0	0	0	0.00557143	0.365286	0.00557143	0.265571	0	0	0	0.00928571	0	0.000142857	0.0112857	0.00871429	0	0.102143	0	0	0.000428571	0	0.000714286	0	0	0.000571429	0	0
C13.S01	0	0	0	0	0.00214286	0.000571429	0	0	0.51	0	0	0	0.000142857	0	0	0	0	0.000142857	0	0	0	0	0.003	0.148	0.00314286	0.260714	0	0	0	0.000142857	0	0.00271429	0.038	0.0111429	0.000285714	0.0174286	0	0	0.000857143	0	0.000142857	0	0	0.00128571	0	0
C14.S01	0	0	0	0	0.00585714	0.000285714	0	0	0.667857	0	0	0	0	0	0	0	0	0	0	0	0	0	0.00142857	0.246857	0.00371429	0.002	0	0	0	0	0	0.00214286	0.0184286	0.00671429	0	0.0425714	0	0	0.000142857	0	0.000285714	0	0	0.00171429	0	0
C15.S01	0	0	0	0	0.00271429	0.00128571	0	0	0.161429	0	0	0	0	0	0	0	0	0.001	0	0	0.000285714	0	0.00642857	0.574	0.116429	0.0167143	0	0	0	0.000142857	0	0.000142857	0.00857143	0.00357143	0.00157143	0.101571	0	0	0.000142857	0	0.000428571	0	0	0.00357143	0	0
C16.S01	0.000142857	0	0	0	0.000714286	0.00114286	0	0	0.417	0	0	0	0	0	0	0	0	0	0	0	0	0	0.00657143	0.289143	0.00342857	0.00142857	0	0	0	0	0	0.000857143	0.00871429	0.012	0.000857143	0.222	0	0	0.001	0	0.0315714	0.000142857	0	0.00328571	0	0
C17.S01	0.00314286	0	0	0	0.00242857	0.000571429	0	0	0.623429	0	0	0	0	0	0	0	0	0.000571429	0	0	0	0.000142857	0.00628571	0.247429	0.00842857	0.00257143	0	0	0	0.000571429	0	0.000714286	0.0858571	0.00628571	0	0.00842857	0	0	0	0	0.002	0	0	0.00114286	0	0
C18.S01	0.000285714	0	0	0	0.000285714	0.002	0	0	0.417429	0	0	0	0	0	0	0	0.000142857	0.000571429	0	0	0.000142857	0	0.00214286	0.460857	0.002	0.00385714	0	0	0	0.00571429	0	0.000857143	0.0182857	0.0115714	0.000428571	0.0198571	0	0	0.00342857	0	0.0114286	0.0357143	0	0.003	0	0
C19.S01	0	0	0	0	0.005	0.001	0	0	0.571429	0	0	0	0	0	0	0	0	0	0	0	0	0	0.00657143	0.336429	0.007	0.0102857	0	0	0	0.00128571	0	0	0.0202857	0.00485714	0.002	0.0262857	0	0	0.000142857	0	0.000142857	0	0	0.00728571	0	0
C20.S01	0.000428571	0	0	0	0.0107143	0.00114286	0	0	0.431286	0	0	0	0	0	0	0	0.000428571	0.000142857	0	0	0	0.000142857	0.00757143	0.482	0.00528571	0.00728571	0	0	0	0.000142857	0	0.00128571	0.008	0.00471429	0.000714286	0.0202857	0	0	0.00171429	0	0.00928571	0.000142857	0	0.00714286	0	0
C21.S01	0	0	0	0	0.00157143	0.000142857	0	0	0.648429	0	0	0	0	0	0	0	0	0	0	0	0	0	0.00214286	0.231143	0.00257143	0.00771429	0	0	0	0.000142857	0	0.000142857	0.0112857	0.00242857	0	0.0905714	0	0	0.000142857	0	0.000428571	0	0	0.00114286	0	0
C22.S01	0	0	0	0	0.000714286	0.000142857	0	0	0.582571	0	0	0	0	0	0	0	0	0	0	0	0	0	0.001	0.336429	0.00314286	0.00385714	0	0	0	0	0	0.000428571	0.0365714	0.00314286	0.000142857	0.0274286	0	0	0.000428571	0	0.000142857	0	0	0.00385714	0	0
C23.S01	0	0	0	0	0.00814286	0.000857143	0	0	0.452714	0	0	0	0	0	0	0	0	0	0	0	0	0	0.0117143	0.413286	0.00571429	0.00928571	0	0	0	0	0	0.00585714	0.0311429	0.0125714	0.000285714	0.0337143	0	0	0.001	0	0.00871429	0.000285714	0	0.00471429	0	0
C24.S01	0.000571429	0	0	0	0.00171429	0.000428571	0	0	0.320714	0	0.000142857	0	0	0	0	0	0	0	0	0	0	0	0.176143	0.348429	0.00814286	0.00157143	0	0	0	0.000142857	0	0.00514286	0.0802857	0.00228571	0.000142857	0.035	0	0	0.00114286	0	0.0137143	0.000428571	0	0.00385714	0	0
C25.S01	0	0	0	0	0.00257143	0.000571429	0	0	0.378857	0	0	0	0	0	0	0	0	0.000142857	0	0	0	0	0.00214286	0.491571	0.00985714	0.00442857	0	0	0	0	0	0.000285714	0.0438571	0.00628571	0.000142857	0.031	0	0	0.000285714	0	0.000285714	0	0	0.0277143	0	0
C26.S01	0	0	0	0	0.00342857	0.00171429	0	0	0.642857	0	0	0	0	0	0	0	0	0	0	0	0	0	0.002	0.113571	0.00171429	0.00114286	0	0	0	0	0	0.000142857	0.00671429	0.0145714	0.000142857	0.195714	0	0	0.000714286	0	0	0	0	0.0155714	0	0
C27.S01	0	0	0	0	0.00228571	0.000285714	0	0	0.762143	0	0.000142857	0	0	0	0	0	0	0	0	0	0	0	0.00185714	0.17	0.00257143	0.00371429	0	0	0	0.000142857	0	0.000714286	0.0275714	0.00585714	0	0.0212857	0	0	0	0	0.000285714	0	0	0.00114286	0	0
C28.S01	0	0	0	0	0.000285714	0.000571429	0	0	0.676286	0	0	0	0	0	0	0	0	0	0	0	0	0	0.001	0.244714	0.00885714	0.00528571	0	0	0	0	0	0.00114286	0.0108571	0.002	0	0.0155714	0	0	0	0	0.000142857	0	0	0.0332857	0	0
C29.S01	0	0	0	0	0.000428571	0	0	0	0.786429	0	0	0	0	0	0	0	0	0	0	0	0	0	0.00242857	0.0987143	0.00171429	0.0392857	0	0	0	0	0	0.00185714	0.0231429	0.00257143	0	0.0421429	0	0	0.000142857	0	0.000285714	0	0	0.000857143	0	0
C30.S01	0.000285714	0	0	0	0.001	0.000571429	0	0	0.365429	0	0	0	0	0	0	0	0.000142857	0.000142857	0	0	0	0	0.00828571	0.423429	0.007	0.00157143	0	0	0	0.000714286	0	0.000571429	0.0278571	0.00442857	0.00114286	0.142857	0	0	0.000571429	0	0.00757143	0.000142857	0	0.00628571	0	0
C31.S01	0	0	0	0	0.00542857	0.000714286	0	0	0.384286	0	0	0	0	0	0	0	0.000142857	0.000142857	0	0	0.000142857	0	0.00442857	0.158714	0.322	0.0502857	0	0	0	0	0	0.000428571	0.0257143	0.00357143	0.00114286	0.0275714	0	0	0.000142857	0	0.000285714	0	0	0.0148571	0	0
C32.S01	0	0	0	0	0.00271429	0.000142857	0	0	0.622714	0	0	0	0	0	0	0	0	0.000285714	0	0	0	0	0.009	0.275857	0.0177143	0.00728571	0	0	0	0.000142857	0	0.00342857	0.0121429	0.00428571	0.000142857	0.0372857	0	0	0.000571429	0	0.000428571	0.000285714	0	0.00557143	0	0
C33.S01	0	0	0	0	0.002	0	0	0	0.541429	0	0	0	0	0	0	0	0	0.000285714	0	0	0	0	0.00228571	0.352714	0.00471429	0.0382857	0	0	0	0	0	0.00214286	0.0224286	0.00985714	0	0.0231429	0	0	0.000428571	0	0.000142857	0	0	0.000142857	0	0
C34.S01	0	0	0	0	0.00185714	0.00114286	0	0	0.273	0	0	0	0	0	0	0	0	0.000142857	0	0	0	0	0.00757143	0.429143	0.0422857	0.00128571	0	0	0	0.000142857	0	0.003	0.0225714	0.00671429	0	0.0877143	0	0	0.000285714	0	0.000142857	0	0	0.123	0	0
C35.S01	0	0	0	0	0.000428571	0.000714286	0	0	0.668714	0	0	0	0	0	0	0	0	0	0	0	0	0	0.000714286	0.251143	0.000857143	0.0218571	0	0	0	0	0	0.000857143	0.0247143	0.00671429	0	0.0228571	0	0	0.000285714	0	0.000142857	0	0	0	0	0
C36.S01	0	0	0	0	0.002	0.00242857	0	0	0.274571	0	0	0	0	0	0	0	0	0.000142857	0	0	0	0	0.00485714	0.587429	0.00528571	0.00528571	0	0	0	0.000285714	0	0.00314286	0.0102857	0.0102857	0	0.0537143	0	0	0.00328571	0	0.0247143	0	0	0.0122857	0	0
C37.S01	0	0	0	0	0.00257143	0.000285714	0	0	0.515429	0	0	0	0	0	0	0	0	0.00114286	0	0	0	0	0.00185714	0.415	0.00485714	0.000857143	0	0	0	0.000285714	0	0.000714286	0.038	0.00471429	0.00142857	0.00957143	0	0	0.000142857	0	0.000142857	0	0	0.003	0	0
C38.S01	0	0	0	0	0.007	0.00157143	0	0	0.429857	0	0	0	0	0	0	0	0	0.000142857	0	0	0	0	0.00442857	0.422857	0.00714286	0.005	0	0	0	0	0	0.00485714	0.00957143	0.00671429	0	0.0167143	0	0	0	0	0.000428571	0	0	0.0837143	0	0
C39.S01	0	0	0	0	0.0117143	0.00171429	0	0	0.541571	0	0	0	0	0	0	0	0	0.000285714	0	0	0	0	0.00357143	0.367429	0.00385714	0.00585714	0	0	0	0	0	0.00242857	0.022	0.0218571	0.000142857	0.0124286	0	0	0.000142857	0	0.00257143	0	0	0.00242857	0	0
C40.S01	0	0	0	0	0.043	0.000428571	0	0.00242857	0.0901429	0	0.000428571	0	0	0	0	0	0	0	0	0	0	0.0131429	0.00371429	0.103286	0.001	0.000285714	0	0	0	0	0	0.438714	0.0195714	0.00471429	0.000714286	0.259429	0	0	0.000571429	0.00171429	0.009	0.000285714	0	0.00685714	0	0
C41.S01	0	0	0	0	0.001	0.000285714	0	0	0.612571	0	0	0	0	0	0	0	0	0.000142857	0	0	0	0	0.00214286	0.289714	0.00657143	0.0104286	0	0	0	0.000142857	0	0.002	0.0154286	0.00614286	0	0.0484286	0	0	0.001	0	0.000857143	0	0	0.00314286	0	0
C42.S01	0	0	0	0	0.00157143	0	0	0	0.495429	0	0	0	0	0	0	0	0	0	0	0	0	0	0.00214286	0.341429	0.00328571	0.081	0	0	0	0	0	0.00185714	0.0181429	0.028	0	0.0164286	0	0	0.000285714	0	0.00128571	0.000142857	0	0.009	0	0
C43.S01	0	0	0	0	0.00442857	0.000285714	0	0	0.567	0	0	0	0.000142857	0	0	0	0	0	0	0	0	0	0.00557143	0.329571	0.00185714	0.008	0	0	0	0	0	0.000285714	0.0234286	0.00828571	0	0.0315714	0	0	0.000428571	0	0.000714286	0	0	0.0184286	0	0
C44.S01	0	0	0	0	0.00728571	0.001	0	0	0.726143	0	0	0	0	0	0	0	0.000142857	0.000285714	0	0	0	0	0.00357143	0.193857	0.00528571	0.00428571	0	0	0	0.000142857	0	0.000142857	0.00314286	0.00342857	0.000714286	0.0482857	0	0	0.000285714	0	0.000142857	0	0	0.00185714	0	0
C45.S01	0	0	0	0	0.00471429	0.000285714	0	0	0.379	0.000142857	0	0	0	0	0	0	0	0.000285714	0	0	0	0	0.0528571	0.425571	0.009	0.00857143	0	0	0	0	0	0.00142857	0.0432857	0.004	0.00128571	0.033	0	0	0.00428571	0	0.00828571	0	0	0.024	0	0
C46.S01	0	0	0	0	0.00271429	0	0	0	0.637	0	0	0	0	0	0	0	0	0.000142857	0	0	0	0	0.00371429	0.261857	0.00257143	0.0147143	0	0	0	0.000142857	0	0.000571429	0.0412857	0.004	0	0.00857143	0	0	0	0	0.000285714	0	0	0.0224286	0	0
C47.S01	0	0	0	0	0.00142857	0.000571429	0	0	0.431571	0	0	0	0	0	0	0	0	0.000285714	0	0	0	0	0.00542857	0.420571	0.00371429	0.00842857	0	0	0	0	0	0.001	0.0325714	0.008	0	0.0765714	0	0	0.000571429	0	0.000142857	0	0	0.00914286	0	0
C48.S01	0	0	0	0	0.00371429	0.001	0	0	0.388	0	0.000142857	0	0	0	0	0	0	0.000428571	0	0	0	0	0.00714286	0.495857	0.00571429	0.002	0	0	0	0.00171429	0	0.00142857	0.024	0.00771429	0	0.0557143	0	0	0.000857143	0	0.000857143	0	0	0.00371429	0	0
C49.S01	0	0	0	0	0.00142857	0.000714286	0	0	0.447286	0	0	0	0	0	0	0	0	0.000142857	0	0	0	0	0.00114286	0.462429	0.00385714	0.00714286	0	0	0	0.000142857	0	0.000428571	0.03	0.0137143	0	0.0228571	0	0	0.000571429	0	0.00457143	0	0	0.00357143	0	0
C50.S01	0	0	0	0	0.00114286	0.000142857	0	0	0.588143	0	0	0	0	0	0	0	0	0.000285714	0	0	0	0	0.00514286	0.0921429	0.002	0.00142857	0	0	0	0	0	0.000857143	0.00985714	0.00671429	0	0.285	0	0	0.000142857	0	0.000285714	0	0	0.00642857	0	0.000285714
C51.S01	0	0	0	0	0.00185714	0.000571429	0	0	0.512429	0	0	0	0	0	0	0	0	0.000285714	0	0	0	0	0.007	0.286286	0.0141429	0.004	0	0	0	0.000142857	0	0.00214286	0.0317143	0.00614286	0	0.0832857	0	0	0	0	0.003	0	0	0.047	0	0
C52.S01	0	0	0	0	0.000571429	0.000428571	0	0	0.511857	0	0	0.000142857	0	0	0	0	0	0.000428571	0	0	0	0	0.00271429	0.228143	0.00314286	0.145429	0	0	0	0	0	0.00157143	0.0205714	0.0192857	0	0.0634286	0	0	0.002	0	0	0	0	0.000285714	0	0
C53.S01	0	0.000285714	0	0	0.000428571	0	0	0	0.654143	0	0	0	0	0	0	0	0	0	0	0	0	0	0.00371429	0.281286	0.00214286	0.0135714	0	0	0	0.000142857	0	0.00128571	0.022	0.00342857	0	0.0158571	0	0	0.000571429	0	0.000714286	0	0	0.000428571	0	0
C54.S01	0	0	0	0	0.000571429	0.000428571	0	0	0.641143	0	0	0	0	0	0	0	0	0	0	0	0	0	0.000857143	0.215286	0.00271429	0.000571429	0	0	0	0	0	0.000857143	0.0485714	0.00228571	0	0.0848571	0	0	0.000142857	0	0.000428571	0	0	0.00128571	0	0
C55.S01	0	0	0	0	0.00371429	0.000571429	0	0	0.571143	0	0	0	0	0	0	0	0	0.000285714	0.000285714	0	0	0	0.00571429	0.349286	0.00728571	0.00228571	0	0	0	0.000571429	0	0.000142857	0.0294286	0.00242857	0.000571429	0.022	0	0	0.000142857	0	0.000142857	0	0	0.004	0	0
C56.S01	0.000285714	0	0	0	0.00128571	0.000714286	0	0	0.45	0	0	0	0	0	0	0	0	0	0	0	0	0	0.00428571	0.210714	0.002	0.133286	0	0	0	0	0	0.000571429	0.0121429	0.00514286	0.00142857	0.155	0	0	0.0121429	0	0.00114286	0.000428571	0	0.00942857	0	0
C57.S01	0	0	0	0	0.00271429	0.00285714	0	0	0.684	0	0	0	0	0	0	0	0	0.000428571	0	0	0	0	0.00671429	0.187	0.003	0.0157143	0	0	0	0	0	0.00114286	0.0455714	0.0328571	0	0.0141429	0	0	0.00157143	0	0.000428571	0	0	0.00185714	0	0
C58.S01	0	0	0	0	0.00242857	0.000428571	0	0	0.612714	0	0	0	0	0	0	0	0.000142857	0.000857143	0	0	0	0	0.00742857	0.314857	0.003	0.0164286	0	0	0	0	0	0.000142857	0.0115714	0.00528571	0.00171429	0.0187143	0	0	0	0	0.00271429	0	0	0.00157143	0	0
C59.S01	0	0	0	0	0.0255714	0.00614286	0	0	0.391286	0	0	0	0	0	0	0	0	0.00185714	0	0	0	0	0.0175714	0.462286	0.007	0.00242857	0	0	0	0.000428571	0	0.00957143	0.0167143	0.00671429	0	0.0492857	0	0	0.000428571	0	0.000857143	0	0	0.00185714	0	0
C60.S01	0	0	0	0	0.000571429	0	0	0	0.627714	0	0	0	0	0	0	0	0	0.000142857	0	0	0	0	0.00185714	0.242143	0.00742857	0.0277143	0	0	0	0	0	0.00142857	0.0155714	0.0187143	0	0.0377143	0	0	0	0	0.000285714	0	0	0.0187143	0	0
C61.S01	0.000142857	0	0	0	0.000714286	0	0	0	0.468143	0	0	0	0	0	0	0	0.000142857	0	0	0	0	0	0.00442857	0.188714	0.005	0.00671429	0	0	0	0	0	0.000714286	0.00914286	0.003	0.000714286	0.310286	0	0	0.000571429	0	0.000285714	0.000142857	0	0.00114286	0	0
C62.S01	0	0	0	0	0.00214286	0.000571429	0	0	0.627	0	0	0	0	0	0	0	0.000428571	0.000142857	0	0	0	0	0.00357143	0.242429	0.0331429	0.00971429	0	0	0	0.00171429	0	0.000142857	0.0495714	0.00671429	0.000428571	0.0195714	0	0	0.000142857	0	0.000285714	0	0	0.00228571	0	0
C63.S01	0.000142857	0	0	0	0.001	0.001	0	0	0.447714	0	0	0	0	0	0	0	0	0.000285714	0	0	0	0	0.00471429	0.423143	0.00157143	0.00271429	0	0	0	0	0	0.000571429	0.0514286	0.0212857	0.000571429	0.0165714	0	0	0.001	0	0.00985714	0	0	0.0164286	0	0
C64.S01	0	0	0	0	0.00785714	0.00128571	0	0	0.389571	0	0	0	0	0	0	0	0.000285714	0	0	0	0	0	0.0122857	0.400857	0.0181429	0.00357143	0	0	0	0.000142857	0	0.00128571	0.0375714	0.0117143	0.00157143	0.101571	0	0	0.000714286	0	0.00614286	0.000142857	0	0.00528571	0	0
C65.S01	0	0	0	0	0.00157143	0.000142857	0	0	0.426714	0	0	0	0	0	0	0	0	0	0	0	0	0	0.000857143	0.503857	0.00542857	0.00585714	0	0	0	0	0	0.00128571	0.00985714	0.00457143	0	0.0175714	0	0	0.000142857	0	0.000428571	0	0	0.0217143	0	0
C66.S01	0	0	0	0	0	0	0	0	0.639429	0	0	0	0	0	0	0	0	0	0	0	0	0	0.001	0.312571	0.00242857	0.00142857	0	0	0	0	0	0.000714286	0.0107143	0.0107143	0	0.0181429	0	0	0.000428571	0	0.000142857	0	0	0.00228571	0	0
C67.S01	0	0	0	0	0.00142857	0.000428571	0	0	0.711714	0	0	0	0	0	0	0	0	0.000285714	0	0	0	0	0.00142857	0.223571	0.00485714	0.005	0	0	0	0	0	0.000857143	0.016	0.007	0.000142857	0.0251429	0	0	0.000285714	0	0.000428571	0.000142857	0	0.00128571	0	0
C68.S01	0	0	0	0	0.00457143	0.001	0	0	0.656	0	0	0	0	0	0	0	0	0.000142857	0	0	0	0	0.00714286	0.239571	0.00357143	0.0114286	0	0	0	0	0	0.00157143	0.0202857	0.00371429	0	0.0498571	0	0	0.000285714	0	0.000428571	0	0	0.000285714	0	0
C69.S01	0.005	0	0	0	0.002	0.000714286	0	0	0.537714	0	0	0	0	0	0	0	0	0	0	0	0.000142857	0	0.0154286	0.237714	0.00257143	0.0447143	0	0	0	0	0	0.00342857	0.0672857	0.00628571	0.00157143	0.056	0	0	0.00114286	0	0.00985714	0	0	0.00842857	0	0
C70.S01	0	0	0	0	0.000428571	0.000285714	0	0	0.774857	0	0	0	0	0	0	0	0	0	0	0	0	0	0.002	0.103857	0.00242857	0.0367143	0	0	0	0	0	0.000857143	0.0428571	0.0122857	0	0.0225714	0	0	0.000142857	0	0	0	0	0.000714286	0	0
C71.S01	0	0	0	0	0.00128571	0.000857143	0	0	0.612	0	0	0	0	0	0	0	0	0.000142857	0	0	0	0	0.000857143	0.306857	0.00128571	0.0101429	0	0	0	0	0	0.001	0.0181429	0.0222857	0	0.0175714	0	0	0.000142857	0	0.000428571	0	0	0.007	0	0
C72.S01	0	0	0	0	0.002	0	0	0	0.511571	0	0	0	0	0	0	0	0	0.000142857	0	0	0	0	0.00842857	0.276143	0.0101429	0.0754286	0	0	0	0	0	0.000142857	0.0232857	0.00542857	0	0.0555714	0	0	0.000714286	0	0.000142857	0	0	0.0308571	0	0
C73.S01	0	0	0	0	0.00285714	0.00114286	0	0	0.608857	0	0	0	0	0	0	0	0.000142857	0	0	0	0	0	0.013	0.274	0.00514286	0.003	0	0	0	0	0	0.00157143	0.0241429	0.00342857	0.000857143	0.0504286	0	0	0.000571429	0	0.00528571	0	0	0.00557143	0	0
C74.S01	0	0	0	0	0.00171429	0.000428571	0	0	0.465429	0	0	0	0	0	0	0	0	0	0	0	0	0	0.0107143	0.138571	0.00257143	0.291857	0	0	0	0	0	0.000714286	0.0514286	0.00414286	0	0.0257143	0	0	0.000142857	0	0.000285714	0	0	0.00628571	0	0
C75.S01	0	0	0	0	0.00114286	0	0	0	0.650857	0	0	0	0	0	0	0	0	0	0	0	0	0	0.00371429	0.242857	0.0108571	0.0138571	0	0	0	0.000142857	0	0.00214286	0.0271429	0.006	0	0.0248571	0	0	0.001	0	0.000571429	0.000142857	0	0.0147143	0	0
C76.S01	0	0	0	0	0.000857143	0	0	0	0.636714	0	0	0	0	0	0	0	0	0	0	0	0	0	0.00157143	0.301714	0.00228571	0.0121429	0	0	0	0	0	0.00128571	0.0118571	0.00571429	0	0.0217143	0	0	0.000571429	0	0.00357143	0	0	0	0	0
C77.S01	0	0	0	0	0.000428571	0.000428571	0	0	0.374143	0	0	0	0	0	0	0	0	0.000142857	0	0	0	0	0.00114286	0.549714	0.00785714	0.00157143	0	0	0	0	0	0.000714286	0.00771429	0.00771429	0	0.0254286	0	0	0.000142857	0	0.00942857	0	0	0.0134286	0	0
C78.S01	0	0	0	0	0.000142857	0.000428571	0	0	0.656286	0	0	0	0	0	0	0	0	0	0	0	0	0	0.00185714	0.297429	0.00242857	0.0134286	0	0	0	0	0	0.000571429	0.00642857	0.00642857	0	0.00928571	0	0	0.000428571	0	0.001	0	0	0.00385714	0	0
C79.S01	0	0	0	0	0.0114286	0.000714286	0	0	0.372857	0	0	0	0	0	0	0	0	0.000714286	0	0	0	0	0.0162857	0.428429	0.00642857	0.00485714	0	0	0	0	0	0.00414286	0.0388571	0.00242857	0.000142857	0.109571	0	0	0.000142857	0.000142857	0.000714286	0	0	0.00214286	0	0
C80.S01	0	0.000285714	0	0	0.000142857	0.000142857	0	0	0.609286	0	0	0	0	0	0	0	0	0	0	0	0	0	0.00228571	0.340571	0.00128571	0.00142857	0	0	0	0.000285714	0	0.000428571	0.005	0.00371429	0	0.0134286	0	0	0.000142857	0	0.0204286	0	0	0.00114286	0	0
C81.S01	0	0	0	0	0.00228571	0.000285714	0	0	0.634143	0	0	0	0	0	0	0	0	0.000142857	0	0	0	0	0.00171429	0.266	0.00428571	0.0407143	0	0	0	0	0	0.00128571	0.0127143	0.00771429	0	0.0258571	0	0	0.001	0	0.001	0	0	0.000857143	0	0
C82.S01	0	0	0	0	0.00142857	0.000285714	0	0	0.391571	0	0	0	0	0	0	0	0	0.000142857	0	0	0	0	0.00657143	0.466429	0.00242857	0.103	0	0	0	0	0	0.00214286	0.00785714	0.00385714	0	0.0131429	0	0	0.000428571	0	0.000428571	0.000142857	0	0.000142857	0	0
C83.S01	0	0	0	0	0.00171429	0.00114286	0	0	0.443286	0	0	0	0	0	0	0	0	0.000428571	0	0	0	0	0.00185714	0.463	0.005	0.0258571	0	0	0	0	0	0.004	0.0237143	0.0121429	0	0.0162857	0	0	0.000714286	0	0.000571429	0	0	0.000142857	0	0.000142857
C84.S01	0	0	0	0	0.001	0	0	0	0.723143	0	0	0.000142857	0	0	0	0	0	0.000285714	0	0	0	0	0.000571429	0.237714	0.000571429	0.0107143	0	0	0	0.000142857	0	0.00171429	0.00785714	0.00485714	0	0.00914286	0	0	0	0	0	0.000142857	0	0.002	0	0

## Sheet: Order_L4
Sample Number	k__Archaea;p__Euryarchaeota;c__Methanobacteria;o__Methanobacteriales	k__Archaea;p__Euryarchaeota;c__Thermoplasmata;o__E2	k__Bacteria;p__Actinobacteria;c__Actinobacteria;o__Actinomycetales	k__Bacteria;p__Actinobacteria;c__Actinobacteria;o__Bifidobacteriales	k__Bacteria;p__Actinobacteria;c__Coriobacteriia;o__Coriobacteriales	k__Bacteria;p__Actinobacteria;c__Rubrobacteria;o__Rubrobacterales	k__Bacteria;p__Actinobacteria;c__Thermoleophilia;o__Gaiellales	k__Bacteria;p__Actinobacteria;c__Thermoleophilia;o__Solirubrobacterales	k__Bacteria;p__Bacteroidetes;c__Bacteroidia;o__Bacteroidales	k__Bacteria;p__Bacteroidetes;c__Cytophagia;o__Cytophagales	k__Bacteria;p__Bacteroidetes;c__Flavobacteriia;o__Flavobacteriales	k__Bacteria;p__Bacteroidetes;c__Sphingobacteriia;o__Sphingobacteriales	k__Bacteria;p__Bacteroidetes;c__[Saprospirae];o__[Saprospirales]	k__Bacteria;p__Chloroflexi;c__Anaerolineae;o__Anaerolineales	k__Bacteria;p__Cyanobacteria;c__;o__	k__Bacteria;p__Cyanobacteria;c__4C0d-2;o__MLE1-12	k__Bacteria;p__Cyanobacteria;c__4C0d-2;o__YS2	k__Bacteria;p__Cyanobacteria;c__Chloroplast;o__Cryptophyta	k__Bacteria;p__Cyanobacteria;c__Chloroplast;o__Streptophyta	k__Bacteria;p__Cyanobacteria;c__Oscillatoriophycideae;o__Chroococcales	k__Bacteria;p__Cyanobacteria;c__Synechococcophycideae;o__Synechococcales	k__Bacteria;p__Deferribacteres;c__Deferribacteres;o__Deferribacterales	k__Bacteria;p__FBP;c__;o__	k__Bacteria;p__Firmicutes;c__Bacilli;o__Bacillales	k__Bacteria;p__Firmicutes;c__Bacilli;o__Gemellales	k__Bacteria;p__Firmicutes;c__Bacilli;o__Lactobacillales	k__Bacteria;p__Firmicutes;c__Bacilli;o__Turicibacterales	k__Bacteria;p__Firmicutes;c__Clostridia;o__Clostridiales	k__Bacteria;p__Firmicutes;c__Clostridia;o__SHA-98	k__Bacteria;p__Firmicutes;c__Erysipelotrichi;o__Erysipelotrichales	k__Bacteria;p__Fusobacteria;c__Fusobacteriia;o__Fusobacteriales	k__Bacteria;p__Gemmatimonadetes;c__Gemm-1;o__	k__Bacteria;p__Gemmatimonadetes;c__Gemmatimonadetes;o__Gemmatimonadales	k__Bacteria;p__Lentisphaerae;c__[Lentisphaeria];o__Victivallales	k__Bacteria;p__Planctomycetes;c__Planctomycetia;o__Pirellulales	k__Bacteria;p__Proteobacteria;c__Alphaproteobacteria;o__	k__Bacteria;p__Proteobacteria;c__Alphaproteobacteria;o__BD7-3	k__Bacteria;p__Proteobacteria;c__Alphaproteobacteria;o__Caulobacterales	k__Bacteria;p__Proteobacteria;c__Alphaproteobacteria;o__RF32	k__Bacteria;p__Proteobacteria;c__Alphaproteobacteria;o__Rhizobiales	k__Bacteria;p__Proteobacteria;c__Alphaproteobacteria;o__Rhodobacterales	k__Bacteria;p__Proteobacteria;c__Alphaproteobacteria;o__Rhodospirillales	k__Bacteria;p__Proteobacteria;c__Alphaproteobacteria;o__Rickettsiales	k__Bacteria;p__Proteobacteria;c__Alphaproteobacteria;o__Sphingomonadales	k__Bacteria;p__Proteobacteria;c__Betaproteobacteria;o__	k__Bacteria;p__Proteobacteria;c__Betaproteobacteria;o__Burkholderiales	k__Bacteria;p__Proteobacteria;c__Betaproteobacteria;o__MWH-UniP1	k__Bacteria;p__Proteobacteria;c__Betaproteobacteria;o__Neisseriales	k__Bacteria;p__Proteobacteria;c__Betaproteobacteria;o__Rhodocyclales
P01.S01	0.018	0.000428571	0.000142857	0.001	0.00228571	0	0	0	0.448714	0	0	0	0	0	0	0	0	0	0	0	0	0	0	0	0	0.00942857	0	0.235429	0.000285714	0.045	0.004	0	0	0	0	0	0	0.000142857	0	0.0114286	0.000142857	0	0	0	0	0.00257143	0	0	0
P01.S02	0.000571429	0	0.000428571	0.000428571	0.000142857	0	0	0	0.424	0	0	0	0	0	0	0	0.000285714	0	0	0	0	0	0	0	0	0.00385714	0	0.0867143	0	0.002	0.00357143	0	0	0	0	0	0	0	0	0.002	0	0	0	0	0	0.00571429	0	0	0
P01.S03	0.000285714	0	0.000714286	0.00485714	0.001	0	0	0	0.361714	0	0	0	0.000142857	0	0	0	0	0	0	0	0	0	0	0	0	0.00571429	0.000142857	0.0941429	0	0.00314286	0.002	0	0	0	0	0	0	0	0	0.0104286	0	0	0	0.000142857	0	0.00985714	0	0	0
P01.S04	0.000142857	0	0.000714286	0.001	0.000428571	0	0	0	0.567	0	0	0.000142857	0	0	0	0	0.000142857	0	0.000142857	0	0	0	0	0.00114286	0	0.00528571	0.000285714	0.0654286	0	0.00471429	0.001	0	0	0.000142857	0	0	0	0.000142857	0	0.00457143	0	0	0	0.000142857	0	0.0107143	0	0	0
P01.S05	0	0	0.000142857	0.00157143	0.000285714	0	0	0	0.0661429	0	0	0	0	0	0	0	0	0	0.000571429	0	0	0.000142857	0	0.000285714	0	0.0131429	0	0.0532857	0	0.00257143	0.00157143	0	0	0	0	0	0	0.000285714	0	0.0911429	0	0	0	0.000571429	0	0.00528571	0	0.000285714	0
P01.S06	0.000285714	0	0	0.000142857	0.000428571	0	0	0	0.0422857	0.000428571	0.000428571	0	0	0	0	0	0	0	0.000857143	0	0	0	0.000428571	0.000142857	0	0.00414286	0.000142857	0.044	0	0.000571429	0.002	0	0	0	0	0	0	0.000428571	0	0.0141429	0.000142857	0.000142857	0.000285714	0.00114286	0	0.0584286	0	0	0
P01.S07	0	0	0.000428571	0.000142857	0	0	0	0	0.380857	0	0	0	0	0	0	0	0	0	0	0	0	0	0	0	0	0.00271429	0	0.092	0	0.000142857	0.000857143	0	0	0	0	0	0	0	0	0	0	0	0	0	0	0.0478571	0	0	0
P01.S08	0.000142857	0	0.000142857	0.00228571	0.00114286	0	0	0	0.761143	0	0	0	0	0	0	0	0	0	0	0	0	0	0	0	0	0.00857143	0.000142857	0.0438571	0	0.001	0.00214286	0	0	0	0	0	0	0	0	0	0	0	0	0	0	0.0254286	0	0	0
P01.S09	0	0	0.001	0.000857143	0.00514286	0	0	0	0.736429	0	0	0	0	0	0	0	0	0	0	0	0	0	0	0	0	0.0444286	0	0.0878571	0	0.00171429	0.00114286	0	0	0	0	0	0	0	0	0	0	0	0	0	0	0.039	0	0	0
P01.S10	0.000142857	0	0.000285714	0.00157143	0.00128571	0	0	0	0.609286	0	0.000857143	0	0	0	0	0	0	0	0	0	0	0	0	0.00457143	0.000142857	0.0238571	0.000857143	0.125857	0	0.00785714	0.003	0	0	0	0	0	0	0.000142857	0	0.00142857	0	0	0	0.001	0	0.108	0	0	0
P01.S11	0	0	0.000142857	0	0.000285714	0	0	0	0.746714	0	0	0.000142857	0	0	0	0	0	0	0	0	0	0	0	0.000857143	0	0.00642857	0.000285714	0.12	0	0.00571429	0.009	0	0	0	0	0	0	0	0	0	0	0	0	0	0	0.0508571	0	0	0
P01.S12	0.000285714	0	0.000857143	0.00114286	0.000285714	0	0	0	0.648286	0	0.000142857	0	0	0	0	0	0	0	0.000285714	0	0	0	0	0.000142857	0	0.013	0.000285714	0.186286	0	0.00585714	0.00214286	0	0	0	0	0	0	0	0	0.000285714	0	0	0.000142857	0.000428571	0	0.0692857	0	0	0
P01.S13	0.00128571	0	0.000285714	0.00657143	0.001	0	0	0	0.616	0	0.000142857	0	0	0	0	0	0	0	0.00142857	0	0	0	0	0.00142857	0	0.0215714	0.000571429	0.201571	0	0.00385714	0.00171429	0	0	0	0	0.000142857	0	0	0	0.000857143	0	0	0	0.000857143	0	0.0492857	0	0	0
P01.S14	0.000714286	0.000142857	0.000142857	0.00128571	0.000285714	0	0	0	0.558714	0	0	0	0	0	0	0	0	0	0.000428571	0	0	0	0	0.000142857	0	0.0194286	0	0.173429	0	0.00257143	0.00128571	0	0	0	0	0	0	0.000142857	0	0.000142857	0	0	0	0.000142857	0	0.0298571	0	0	0
P02.S01	0	0	0.000428571	0.000428571	0.00371429	0	0	0	0.708571	0	0	0	0	0	0	0	0.000142857	0	0.000428571	0	0	0.000142857	0	0.000285714	0	0.00957143	0.000142857	0.195429	0	0.00857143	0.000285714	0	0	0	0	0	0	0	0.000142857	0.0221429	0	0	0.000428571	0.000428571	0	0.00142857	0	0	0
P03.S01	0.000428571	0	0.000285714	0.000571429	0.0215714	0	0	0	0.436571	0	0	0	0	0	0	0	0	0	0	0	0	0	0	0.000428571	0	0.00771429	0.000571429	0.298286	0	0.0345714	0.003	0	0	0	0.000142857	0	0	0	0	0.00314286	0	0	0	0	0	0.0128571	0	0	0
P04.S01	0	0	0.000142857	0.00414286	0.000428571	0	0	0	0.532571	0	0	0	0	0	0	0	0.000285714	0	0	0	0	0.000285714	0	0.000142857	0	0.00442857	0.000285714	0.343714	0	0.00314286	0.00285714	0	0	0	0	0	0	0.000142857	0	0.00157143	0	0	0	0	0	0.00785714	0	0.000142857	0
P05.S01	0	0	0.000142857	0.00942857	0.00142857	0	0	0	0.291571	0	0	0	0	0	0	0	0.000142857	0	0	0	0	0	0	0.000571429	0	0.0261429	0	0.182571	0	0.0107143	0.00214286	0	0	0.000142857	0	0	0	0.000142857	0	0.0174286	0	0	0	0	0.000142857	0.0202857	0	0	0
P05.S02	0	0	0	0.00457143	0.00114286	0	0	0	0.370143	0	0	0	0	0	0	0	0	0	0	0	0	0.000142857	0	0	0	0.00542857	0.000571429	0.263286	0	0.000285714	0.000285714	0	0	0	0	0	0	0	0	0.000857143	0	0	0	0	0	0.02	0	0	0
P05.S04	0.000571429	0	0.000142857	0.0158571	0.000285714	0	0	0	0.768286	0	0	0	0	0	0	0	0	0	0	0	0	0	0	0.000285714	0	0.0337143	0	0.137143	0	0.000714286	0.000285714	0	0	0	0	0	0	0	0	0.00371429	0	0	0	0	0	0.0188571	0	0	0
P05.S05	0	0	0.000428571	0.0492857	0.000285714	0	0	0	0.500571	0.000142857	0	0	0	0	0	0	0	0	0	0	0	0	0	0.000285714	0	0.0114286	0	0.242286	0	0.00185714	0.000142857	0	0	0	0	0	0	0.000142857	0	0.00714286	0.000142857	0	0	0	0	0.0102857	0	0	0
P05.S06	0.000714286	0	0.000428571	0.0218571	0.000428571	0	0	0	0.634429	0	0	0	0	0	0	0	0.000142857	0	0	0	0	0	0	0.000285714	0	0.0475714	0	0.226	0	0.00271429	0.000857143	0	0	0	0	0	0	0	0	0.00757143	0	0.000142857	0	0	0	0.0177143	0	0	0
P05.S07	0	0	0	0.0431429	0.000285714	0	0	0	0.518429	0	0	0	0	0	0	0	0	0	0	0	0	0	0	0.000142857	0	0.0121429	0.000428571	0.209571	0	0.00528571	0.00214286	0	0	0.000142857	0	0	0	0	0	0.00442857	0	0	0	0	0	0.0291429	0	0.000142857	0
P05.S08	0	0	0.000142857	0.0928571	0.00114286	0	0	0	0.493286	0	0	0	0	0	0	0	0.000142857	0	0	0	0	0	0	0.000714286	0	0.0302857	0.000714286	0.28	0	0.00514286	0.00314286	0	0	0	0	0	0	0	0	0.000428571	0	0	0.000142857	0.000285714	0	0.0214286	0	0	0
P06.S01	0.0247143	0	0.000142857	0.00328571	0.001	0	0	0	0.534429	0	0	0	0	0	0	0	0.000142857	0	0.000285714	0	0	0	0	0	0	0.0437143	0	0.250429	0	0.0501429	0.00185714	0	0	0	0	0	0	0	0	0.0132857	0	0	0	0.000142857	0	0.0112857	0	0	0
P06.S02	0.0102857	0	0	0.00114286	0.001	0	0	0	0.538429	0	0	0	0	0	0	0	0	0	0.000142857	0	0	0	0	0.000142857	0	0.014	0	0.405	0	0.00614286	0.000571429	0	0	0.000142857	0	0	0	0	0	0.008	0	0	0	0	0	0.003	0	0	0
P06.S03	0.012	0	0.000142857	0.00528571	0.000857143	0	0	0	0.474714	0	0	0	0	0	0	0	0	0	0	0	0	0	0	0.000285714	0	0.0201429	0	0.276571	0	0.005	0.00657143	0	0	0.000142857	0	0	0	0	0	0.00457143	0	0	0	0	0	0.01	0	0.000142857	0
P06.S05	0.0127143	0	0.000142857	0.0147143	0.000714286	0	0	0	0.405286	0	0	0	0	0	0	0	0.000142857	0	0.000285714	0	0	0.000142857	0	0	0	0.0595714	0.000857143	0.368857	0	0.016	0.0148571	0	0	0.000142857	0	0	0	0	0.000142857	0.0108571	0	0	0.000142857	0	0	0.0181429	0	0	0
P06.S06	0.0227143	0	0.000285714	0.091	0.000285714	0	0	0	0.336714	0	0	0	0	0	0	0	0	0	0	0	0	0	0	0.000285714	0.000142857	0.135857	0	0.314286	0	0.0221429	0.002	0	0	0.00114286	0	0	0	0	0	0.00685714	0	0.000142857	0	0.000142857	0	0.0147143	0	0	0
P06.S07	0.0624286	0	0	0.0315714	0.000571429	0	0	0	0.345143	0	0	0	0	0	0	0	0	0	0.000285714	0	0	0	0	0.000142857	0	0.218857	0.000142857	0.292571	0	0.0101429	0.00128571	0	0	0	0	0	0	0.000142857	0.000142857	0.000285714	0	0.000142857	0	0.000285714	0	0.0155714	0	0	0
P07.S01	0.000142857	0	0.00471429	0.000428571	0.00442857	0.000142857	0	0	0.762571	0	0	0	0	0	0	0	0	0	0	0	0	0.000285714	0	0.00271429	0.000142857	0.0122857	0.000857143	0.094	0.000142857	0.0102857	0.009	0	0	0	0	0	0	0	0	0.005	0	0	0	0.000428571	0	0.00385714	0	0.000142857	0
P08.S01	0.000285714	0	0.000428571	0.008	0.000285714	0	0	0	0.469286	0	0	0	0	0	0	0	0	0	0.00128571	0	0	0	0	0.000714286	0	0.00614286	0.000142857	0.417857	0	0.003	0.000857143	0	0	0	0	0	0	0.000142857	0	0.0251429	0	0	0	0.000142857	0	0.0268571	0	0	0
P09.S01	0.00285714	0	0.000142857	0.000428571	0.000428571	0	0	0	0.463429	0	0	0	0	0	0	0	0	0	0	0	0	0	0	0.000285714	0	0.00485714	0.000285714	0.242714	0	0.01	0.0645714	0	0	0	0	0	0	0	0	0.00285714	0	0	0	0	0	0.0122857	0	0	0
P09.S02	0	0	0.000142857	0.000428571	0.000142857	0	0	0	0.0445714	0	0	0	0	0	0	0	0	0	0	0	0	0	0	0.000571429	0	0.089	0	0.678571	0	0.000428571	0.000857143	0	0	0.000142857	0	0	0	0.000285714	0	0.004	0	0	0	0	0	0.0301429	0	0.00114286	0
P09.S03	0.000142857	0	0.000285714	0.000428571	0	0	0	0	0.0802857	0	0	0	0	0	0	0	0	0	0.000285714	0	0	0	0	0	0.000142857	0.0187143	0.000142857	0.617571	0	0.00157143	0.00157143	0	0	0	0	0	0	0	0	0.008	0	0	0	0	0	0.0172857	0	0.000571429	0
P10.S01	0	0	0.00214286	0.000714286	0.000142857	0	0	0	0.658857	0	0	0	0	0	0	0	0	0	0	0	0	0.000142857	0	0.000142857	0	0.00342857	0.000142857	0.109286	0	0.00285714	0.00185714	0	0	0.000142857	0	0	0	0	0	0.0104286	0	0	0	0.000142857	0	0.00728571	0	0.000142857	0
P10.S02	0	0	0.000714286	0.0104286	0.00114286	0	0	0	0.522	0	0	0	0	0	0	0	0.000142857	0	0	0	0	0.000142857	0	0.000285714	0	0.0111429	0.000142857	0.275286	0	0.00757143	0.0545714	0	0	0	0	0	0	0	0.000142857	0.0101429	0	0	0	0.000285714	0	0.0142857	0	0.000142857	0
P11.S01	0.004	0	0.000142857	0.00428571	0.00214286	0	0	0	0.540143	0	0	0	0	0	0	0	0	0	0.000142857	0	0	0	0	0.000714286	0	0.00385714	0.000142857	0.273429	0	0.008	0.00185714	0	0	0.00185714	0	0	0	0.000142857	0.000142857	0.00728571	0	0	0	0	0	0.011	0	0	0.000142857
P11.S02	0.007	0	0.000857143	0.00257143	0.000571429	0	0	0	0.103143	0	0.000142857	0	0	0	0	0	0	0	0	0	0	0	0	0.0185714	0.000285714	0.331857	0.001	0.342286	0	0.0597143	0.00428571	0	0	0	0	0	0	0.000285714	0	0.044	0	0.00185714	0	0.000428571	0	0.0102857	0	0.000285714	0
P11.S03	0.000142857	0	0.00371429	0.001	0.000428571	0	0	0	0.0412857	0	0	0	0	0	0	0	0	0	0	0	0	0	0	0.000285714	0	0.261429	0	0.287429	0	0.00228571	0.00157143	0	0	0	0	0	0	0	0	0.0108571	0	0	0	0	0	0.183	0	0	0
P12.S01	0	0	0.00357143	0.00257143	0.000571429	0	0	0	0.334	0	0	0	0	0	0	0	0	0	0	0	0	0	0	0.000428571	0	0.0277143	0.000285714	0.402286	0	0.004	0.00442857	0	0	0.000142857	0	0	0	0	0.000142857	0.0155714	0	0	0	0	0	0.00471429	0	0.000142857	0
P12.S02	0	0	0.000142857	0.000857143	0.000142857	0	0	0	0.400857	0	0	0	0	0	0	0	0	0	0	0	0	0	0	0	0	0.002	0	0.200429	0	0.0395714	0.000285714	0	0	0	0	0	0	0	0	0.008	0	0	0	0	0	0.00142857	0	0	0
P13.S01	0.000142857	0	0.000571429	0.000571429	0.000571429	0	0	0	0.487571	0	0	0	0	0	0	0	0	0	0	0	0	0.000571429	0	0.000142857	0	0.00985714	0.000142857	0.275857	0	0.00657143	0.003	0	0	0.000285714	0	0	0	0	0	0.008	0	0	0	0.000285714	0	0.017	0	0	0
P13.S02	0	0	0	0	0	0	0	0	0.370714	0	0	0	0	0	0	0	0	0	0	0	0	0	0	0	0	0.00128571	0	0.549	0	0.0472857	0.000142857	0	0	0	0	0	0	0	0	0.00185714	0	0	0	0	0	0.0167143	0	0.000142857	0
P13.S03	0	0	0.000428571	0.1	0.001	0	0	0	0.314	0	0	0	0	0	0	0	0	0	0	0	0	0	0	0.000428571	0	0.0224286	0.000714286	0.334286	0	0.00514286	0.0197143	0	0	0	0	0	0	0	0.000142857	0.0127143	0	0	0	0.000142857	0.000142857	0.0634286	0	0.00814286	0
P14.S01	0.00142857	0	0.000285714	0.01	0.000428571	0	0	0	0.106857	0	0	0	0	0	0	0	0	0	0	0	0	0	0	0.00214286	0.00457143	0.0138571	0.000142857	0.113429	0	0.00628571	0.0115714	0	0	0	0	0	0	0	0	0.623286	0	0	0	0.000571429	0	0.0154286	0	0.000142857	0
P14.S02	0.000714286	0	0.000142857	0.00185714	0.000142857	0	0	0	0.0741429	0	0	0	0	0	0	0	0	0	0	0	0	0	0	0	0.000285714	0.0324286	0.000142857	0.238571	0	0.00714286	0.180429	0	0	0	0	0	0	0	0	0.00871429	0	0	0	0	0	0.00385714	0	0	0
P14.S03	0	0	0.000428571	0.00257143	0.000714286	0	0	0	0.122571	0	0	0	0	0	0	0	0	0	0	0	0	0	0	0	0	0.372143	0.000142857	0.0882857	0	0.00371429	0.00128571	0	0	0	0	0	0	0.000142857	0	0.000142857	0	0	0	0.000142857	0	0.00685714	0	0	0
P14.S04	0.00114286	0	0.000142857	0.000857143	0.00357143	0	0	0	0.326143	0	0	0	0	0	0	0	0	0	0.000857143	0	0	0.000142857	0	0.000285714	0	0.0141429	0.000285714	0.334	0	0.0117143	0.0161429	0	0	0.000142857	0	0	0	0	0	0.000571429	0	0	0	0.000285714	0	0.0118571	0	0	0
P14.S06	0	0	0	0.002	0	0	0	0	0.0221429	0	0	0	0	0	0	0	0.000142857	0	0.00128571	0	0	0	0	0	0	0.106571	0	0.0221429	0	0.000857143	0.00114286	0	0	0	0	0	0	0	0	0	0	0	0	0	0	0.00371429	0	0	0
P15.S01	0	0	0.000285714	0.00514286	0.000142857	0	0	0	0.205857	0	0	0	0	0	0	0	0	0	0	0	0	0	0	0.00128571	0.000142857	0.00785714	0	0.32	0	0.00214286	0.005	0	0	0	0	0	0	0.000142857	0	0.011	0	0	0	0	0	0.0107143	0	0	0
P15.S02	0	0	0	0.0511429	0.00314286	0	0	0	0.253143	0	0	0	0	0	0	0	0	0	0	0	0	0	0	0.000142857	0	0.00128571	0	0.253286	0	0.00228571	0.00242857	0	0	0	0	0	0	0	0	0.001	0	0	0	0	0.000142857	0.00314286	0	0	0
P15.S03	0	0	0.000285714	0.110429	0.00771429	0	0	0	0.479429	0	0	0	0	0	0	0	0	0	0.000285714	0.000142857	0	0.000285714	0	0.000285714	0	0.0207143	0.000142857	0.190714	0	0.009	0.02	0	0	0	0	0	0	0	0.000285714	0.000142857	0.000142857	0	0	0.000142857	0	0.0242857	0	0	0
P16.S01	0.000571429	0	0.00242857	0.00571429	0.000857143	0	0	0	0.113286	0	0	0	0.000285714	0	0	0	0.000428571	0	0.000142857	0	0	0.000142857	0	0.000857143	0.00371429	0.0135714	0	0.0764286	0	0.00628571	0.00628571	0	0	0.000142857	0	0.000142857	0.001	0.000714286	0	0.673	0	0	0	0.00342857	0	0.0162857	0	0.000714286	0.000714286
P16.S02	0	0	0.000857143	0.00614286	0.00171429	0	0	0	0.662	0	0	0	0	0	0	0	0.000428571	0	0.00128571	0	0	0	0	0	0	0.0112857	0.000285714	0.209571	0	0.00642857	0.000428571	0	0	0	0	0.000285714	0	0	0.000428571	0.000142857	0	0	0	0.000428571	0	0.0427143	0	0	0
P17.S01	0	0	0.000285714	0.00128571	0.00314286	0	0	0	0.388429	0	0	0	0	0	0	0	0	0	0	0	0	0	0	0	0	0.0101429	0	0.484	0	0.00357143	0.00228571	0	0	0	0	0	0	0	0	0.00157143	0	0	0	0.003	0	0.0121429	0	0	0
P18.S01	0.00242857	0.000142857	0.00171429	0.00414286	0.00357143	0	0	0	0.331143	0	0.000142857	0.000142857	0	0	0	0	0	0	0.000142857	0.000285714	0	0	0	0.001	0	0.00628571	0.000285714	0.284857	0	0.00685714	0.0242857	0	0	0.000142857	0	0	0	0	0	0	0	0	0	0.000857143	0	0.00914286	0	0	0
P18.S02	0.000142857	0	0	0.00171429	0.000285714	0	0	0	0.518429	0	0	0	0	0	0	0	0	0	0.000428571	0	0	0	0	0	0	0.00542857	0.000142857	0.372571	0	0.00357143	0.00714286	0	0	0.005	0	0	0	0.000142857	0.000142857	0.000714286	0	0	0.000142857	0.000285714	0.000142857	0.00514286	0	0	0
P19.S01	0	0	0	0.000714286	0	0	0	0	0.536714	0	0	0	0	0	0	0	0	0	0	0	0	0.000142857	0	0.000428571	0	0.00885714	0.000857143	0.0732857	0	0.000857143	0.00185714	0	0	0.000142857	0	0	0	0	0	0.000285714	0	0	0	0.000857143	0	0.004	0	0	0
P19.S02	0	0	0.000428571	0.000571429	0.000571429	0	0	0	0.764286	0	0	0	0	0	0	0	0.000142857	0	0	0.000142857	0	0	0	0	0	0.0254286	0.000285714	0.0632857	0	0.003	0.00785714	0	0	0.000142857	0	0	0	0	0.000142857	0.000285714	0	0	0	0.00114286	0	0.0545714	0	0	0
P20.S01	0	0	0.000428571	0.000428571	0.002	0	0	0	0.638143	0	0	0	0	0	0	0	0	0	0.000142857	0.000142857	0	0	0	0.000142857	0	0.0211429	0	0.208429	0	0.0638571	0.00571429	0	0	0	0	0	0	0	0	0.000285714	0	0	0	0.000428571	0	0.00642857	0	0	0
P20.S02	0	0	0.000142857	0.000714286	0.0185714	0	0	0	0.395571	0	0	0	0	0	0	0	0.000142857	0	0	0	0	0	0	0	0	0.0597143	0	0.187571	0	0.046	0.000428571	0	0	0	0	0	0	0.00114286	0.000142857	0.000285714	0.000285714	0	0	0.000285714	0	0.00471429	0	0	0
P20.S03	0.000428571	0	0	0.00471429	0.00428571	0	0	0.000142857	0.572143	0	0	0	0	0	0	0	0.000571429	0	0	0	0	0	0	0.000285714	0	0.0158571	0	0.238857	0	0.0662857	0.001	0	0	0	0	0.000142857	0	0	0	0.000857143	0	0	0	0.000142857	0	0.0281429	0	0	0
P21.S01	0	0	0	0.00128571	0.000571429	0	0	0	0.402429	0	0.000285714	0	0	0	0	0	0.000142857	0	0.000428571	0	0	0	0	0.000142857	0	0.0198571	0.000142857	0.0931429	0	0.00242857	0.00528571	0	0	0	0	0	0	0	0	0.000714286	0	0	0.000142857	0.000571429	0	0.0117143	0	0	0
P21.S02	0	0	0.000571429	0.00385714	0.000571429	0	0	0	0.0867143	0	0	0	0	0	0	0	0	0	0	0.000428571	0	0.000142857	0	0.000142857	0	0.743857	0	0.0727143	0	0.00357143	0.00285714	0	0	0	0	0	0	0	0	0.000571429	0	0	0	0	0	0.0294286	0	0	0
P21.S04	0	0	0.000571429	0.000285714	0.000142857	0	0	0	0.690286	0	0	0	0	0	0	0	0	0	0	0.000142857	0	0	0	0.000285714	0	0.064	0.000142857	0.0645714	0	0.002	0.001	0	0	0	0	0	0	0	0.000142857	0.000142857	0	0	0	0	0	0.108714	0	0.000142857	0
P21.S07	0.000285714	0	0.000285714	0.002	0.000285714	0	0	0	0.0435714	0	0	0	0	0	0	0	0	0	0.001	0	0	0	0	0.000142857	0	0.118571	0	0.0427143	0	0.00214286	0.000714286	0	0	0	0	0	0	0	0	0.000857143	0.000285714	0	0	0.000571429	0	0.386714	0	0	0
P21.S08	0.000428571	0	0	0.000428571	0.000285714	0	0	0	0.0482857	0	0.000857143	0	0	0	0	0	0	0	0.00114286	0	0	0	0	0	0	0.123143	0	0.0344286	0	0.002	0.00342857	0	0	0	0	0	0	0.000142857	0.000142857	0.00114286	0	0	0	0.000571429	0	0.438429	0	0	0
P21.S09	0	0	0.000142857	0.00285714	0.00114286	0	0	0	0.0797143	0	0.000142857	0	0	0	0	0	0.000142857	0	0.000571429	0	0	0	0	0.000142857	0.000142857	0.0881429	0	0.0564286	0	0.00314286	0.00114286	0	0	0	0	0	0	0.000857143	0.000142857	0.00171429	0	0	0.000142857	0.00142857	0	0.281429	0	0.000142857	0
P22.S01	0	0	0.00142857	0.00242857	0.000428571	0	0	0	0.450571	0	0	0	0	0	0	0	0	0	0.0388571	0	0	0	0	0	0	0.0131429	0.000285714	0.399857	0	0.00442857	0.00985714	0	0	0	0	0	0	0.000285714	0	0.000142857	0	0	0	0.000714286	0	0.025	0	0	0
P22.S02	0	0	0.00114286	0.002	0.000428571	0	0	0	0.0905714	0.000142857	0	0	0	0	0	0	0	0	0	0	0	0	0	0.000714286	0	0.446571	0.000285714	0.0561429	0	0.00385714	0.00428571	0	0	0	0	0	0	0.000142857	0	0	0	0	0	0.000142857	0	0.00628571	0	0	0
P22.S03	0.000142857	0	0.000714286	0.0665714	0.00657143	0	0	0	0.087	0	0.000428571	0.000142857	0	0	0	0	0	0	0.00185714	0	0	0	0	0.0984286	0	0.348571	0.000285714	0.338	0	0.00328571	0.00142857	0	0	0	0	0	0	0.000285714	0	0.000571429	0	0	0	0.000714286	0	0.00557143	0	0	0
P23.S01	0	0	0	0.0932857	0.00785714	0	0	0	0.474857	0	0	0	0	0	0	0	0	0	0	0	0	0	0	0	0	0.00585714	0	0.342	0	0.00714286	0.00128571	0	0	0	0	0	0	0	0	0.000142857	0	0	0	0	0	0.0267143	0	0	0
P24.S01	0	0	0.000714286	0.000285714	0.000285714	0	0	0	0.289571	0	0	0	0	0	0	0	0	0	0.000142857	0	0	0	0	0	0	0.004	0	0.654857	0	0.002	0.00957143	0	0	0	0	0	0	0.000428571	0	0.000142857	0.000142857	0	0	0	0	0.009	0	0	0
P25.S01	0	0	0.00357143	0.00871429	0.00571429	0	0	0	0.176714	0	0	0.000285714	0.000428571	0	0	0	0	0	0	0	0	0	0	0.000714286	0	0.0178571	0.000714286	0.137714	0	0.00528571	0.00928571	0	0	0	0	0	0	0.000142857	0	0.00128571	0.000142857	0	0.000142857	0.000142857	0	0.00842857	0	0	0
P26.S01	0	0	0.003	0.00942857	0.00628571	0	0	0	0.244286	0	0.000285714	0	0	0	0	0	0.00114286	0	0	0	0	0	0	0.000142857	0	0.0174286	0.000428571	0.391714	0	0.00971429	0.00128571	0.001	0	0.00128571	0	0	0	0	0	0.00242857	0	0	0.000142857	0.000142857	0.000142857	0.0515714	0	0	0
P26.S02	0	0	0.000142857	0.004	0.002	0	0	0	0.433857	0	0	0	0	0	0	0	0.000285714	0	0.000142857	0	0	0	0	0	0	0.0304286	0.000428571	0.112143	0	0.0172857	0.0294286	0	0	0	0	0.000142857	0	0	0	0.000285714	0	0	0	0	0	0.00485714	0	0	0.000285714
P26.S03	0	0	0	0.00171429	0.00485714	0	0	0	0.234286	0	0	0	0	0	0	0	0	0	0.000142857	0	0	0	0	0.013	0	0.0281429	0	0.0722857	0	0.00171429	0.0117143	0	0	0	0	0	0	0.00242857	0	0.000857143	0	0	0	0	0	0.001	0	0.000142857	0.00371429
P26.S04	0	0	0.000428571	0	0.000714286	0	0	0	0.597857	0	0	0	0	0	0	0	0	0	0	0	0	0	0	0.000285714	0	0.0141429	0	0.0287143	0	0.000571429	0.002	0	0	0	0	0	0	0.000142857	0	0.000857143	0	0	0	0.000142857	0	0.000285714	0	0	0
P26.S05	0	0	0.000857143	0.000428571	0.000285714	0	0	0	0.582286	0	0	0	0	0	0	0	0	0	0	0	0	0	0	0.000285714	0	0.0117143	0	0.290143	0	0.00242857	0.00628571	0	0	0	0	0	0	0	0	0.000571429	0	0	0	0.00142857	0	0.0102857	0	0.000142857	0
P26.S06	0	0	0	0.00414286	0.000285714	0	0	0	0.524286	0	0.000142857	0	0	0	0	0	0.000285714	0	0.000428571	0	0	0.000142857	0	0.000285714	0	0.0452857	0.000142857	0.344714	0	0.00414286	0.00957143	0	0	0	0	0	0	0	0	0.000714286	0	0	0	0.000714286	0	0.0208571	0	0	0
P27.S01	0	0	0.000142857	0.00485714	0.000714286	0	0	0	0.676571	0	0	0	0	0	0	0	0	0	0	0.000142857	0	0.000142857	0	0	0	0.0128571	0.000428571	0.155571	0	0.004	0.00728571	0	0	0	0	0	0	0	0	0	0	0	0	0	0	0.0495714	0	0	0
P27.S02	0	0	0.000142857	0.000714286	0.000571429	0	0	0	0.679571	0	0	0	0	0	0	0	0	0	0.003	0.000571429	0	0.000142857	0	0.000428571	0	0.00528571	0	0.201857	0	0.00371429	0.000285714	0	0	0	0	0	0	0	0.000142857	0.000714286	0	0	0	0	0	0.0145714	0	0	0
P27.S03	0.000142857	0	0.000571429	0.000142857	0	0	0	0	0.0178571	0	0	0	0	0	0	0	0	0	0	0	0	0	0	0	0	0.00857143	0.000428571	0.0115714	0	0.000571429	0.000285714	0	0	0	0	0	0	0	0	0	0	0	0	0	0	0.00257143	0	0	0
P28.S01	0.000142857	0	0.000142857	0.0525714	0.000285714	0	0	0	0.0452857	0	0	0	0	0	0	0	0.000142857	0	0	0	0	0	0	0.000142857	0	0.00442857	0	0.111714	0	0.00328571	0.0911429	0	0	0	0	0	0	0	0	0	0	0	0	0	0	0.00285714	0	0	0
P28.S02	0	0	0.000285714	0.000857143	0.000428571	0	0	0	0.0741429	0	0	0	0	0	0	0	0.000428571	0	0.000571429	0	0	0.000142857	0	0.000714286	0	0.019	0.000428571	0.0538571	0	0.002	0.167714	0	0	0	0	0	0	0	0	0.000142857	0	0	0	0.000428571	0	0.00871429	0	0	0
P28.S05	0.000142857	0	0.000285714	0.000285714	0.000285714	0	0	0	0.483571	0	0	0	0	0	0	0	0	0	0	0	0	0	0	0.000142857	0	0.006	0	0.0404286	0	0.00128571	0.154429	0	0	0	0	0	0	0	0	0.00128571	0	0	0	0.000428571	0	0.037	0	0	0
P28.S08	0	0	0.000142857	0.00185714	0.000571429	0	0	0	0.554714	0	0	0	0	0	0	0	0	0	0.000142857	0	0	0	0	0.000428571	0	0.00771429	0	0.0564286	0	0.00371429	0.130714	0	0	0	0	0	0	0	0	0.000285714	0	0	0	0.000571429	0	0.0651429	0	0	0
P28.S09	0.000142857	0	0	0.00171429	0.000285714	0	0	0	0.498571	0	0.000142857	0	0	0	0	0	0.000142857	0	0.000428571	0	0	0.000428571	0	0.000428571	0	0.0147143	0	0.0884286	0	0.00357143	0.178143	0	0	0	0	0	0	0	0	0.000428571	0	0	0.000142857	0.000142857	0	0.0634286	0	0	0
P29.S01	0.000714286	0	0	0.000142857	0.00228571	0	0	0	0.354571	0	0	0	0	0	0	0	0	0	0.000142857	0	0	0	0	0	0	0.00614286	0.000285714	0.408	0.000142857	0.00985714	0.00528571	0	0	0.00214286	0	0	0	0	0	0	0	0	0	0.000142857	0	0.0217143	0	0	0
P30.S01	0.00342857	0	0.000142857	0.00528571	0.008	0	0	0	0.378286	0	0	0.000142857	0	0	0	0	0	0	0	0.000142857	0	0.000142857	0	0.000285714	0	0.017	0.000142857	0.343286	0.000285714	0.0101429	0.00228571	0	0	0.00185714	0	0	0	0	0.000142857	0.00314286	0	0	0	0	0	0.0888571	0	0	0.000142857
P30.S02	0	0	0.000285714	0.000857143	0.00328571	0	0	0	0.308714	0	0	0	0	0	0	0	0.000142857	0	0.001	0	0	0.000142857	0	0.000285714	0	0.0334286	0.000142857	0.425286	0.00214286	0.00642857	0.00142857	0	0	0.00757143	0	0	0	0	0.000142857	0.000428571	0	0	0	0	0	0.0367143	0	0	0
P31.S01	0.000142857	0	0.00314286	0.00371429	0.00242857	0	0	0	0.0232857	0	0	0	0	0	0.000428571	0	0	0	0	0	0	0.000142857	0	0.001	0	0.834286	0.000142857	0.0711429	0	0.0228571	0	0	0	0	0	0	0	0.00285714	0	0.000142857	0	0	0	0.00257143	0	0.007	0	0	0
P31.S02	0	0	0.00157143	0.00771429	0.000857143	0	0	0	0.162	0	0	0	0	0	0	0	0	0	0.000857143	0.000142857	0	0	0	0.001	0	0.284571	0	0.0848571	0	0.00428571	0.00371429	0	0	0	0	0	0	0	0.000142857	0.000142857	0	0	0	0.000142857	0	0.00671429	0	0	0
P32.S01	0.00571429	0	0	0.00114286	0.002	0	0	0	0.524	0	0	0	0	0	0	0	0	0	0	0	0	0	0	0.00128571	0	0.0428571	0	0.0771429	0	0.00128571	0.00171429	0	0	0	0	0	0	0	0	0.0241429	0	0	0	0	0	0.0164286	0	0	0
P33.S01	0	0	0.000142857	0	0.000857143	0	0	0	0.813571	0	0	0	0	0	0	0	0	0	0	0	0	0	0	0.000571429	0	0.00271429	0	0.0708571	0	0.00142857	0.00328571	0	0	0	0	0	0	0	0	0	0	0	0	0	0	0.00557143	0	0	0
P34.S01	0	0	0.000142857	0.0148571	0.000857143	0	0	0	0.484143	0	0	0	0	0	0	0	0	0.000714286	0	0	0	0	0	0.000571429	0	0.0128571	0	0.275571	0	0.003	0.00257143	0	0	0	0	0	0	0	0.000142857	0	0	0	0	0.000142857	0	0.129714	0	0	0
P34.S02	0	0	0	0.000428571	0.000142857	0	0	0	0.677286	0	0	0.000285714	0	0	0	0	0	0	0	0	0	0	0	0.00757143	0	0.0891429	0.000571429	0.151286	0	0.0188571	0.00385714	0	0	0.000142857	0	0	0	0.000142857	0	0.000714286	0	0	0	0.000571429	0	0.0252857	0	0.000142857	0
P34.S03	0	0	0.00614286	0.00185714	0.0188571	0	0	0	0.293857	0	0	0	0	0	0	0	0.000428571	0	0.000428571	0	0	0	0	0.000285714	0	0.0541429	0.000142857	0.213286	0	0.0428571	0.161429	0	0	0	0	0	0	0	0	0.00371429	0.000142857	0	0	0.00428571	0	0.016	0	0	0
P34.S04	0	0	0.000142857	0.000142857	0.000285714	0	0	0	0.593857	0	0	0	0	0	0	0	0	0	0.000142857	0	0	0.000142857	0	0.000428571	0	0.00671429	0	0.215143	0	0.00185714	0.00528571	0	0	0	0	0	0	0	0.000142857	0.000142857	0	0	0	0	0	0.0144286	0	0	0
P35.S01	0	0	0.000571429	0.000714286	0.00271429	0	0	0	0.295	0	0	0.000857143	0	0	0	0	0	0	0	0	0	0	0	0.00128571	0	0.0327143	0.000428571	0.287	0	0.0104286	0.0427143	0	0	0	0	0	0	0	0	0.000428571	0	0	0	0.000285714	0	0.0175714	0	0	0
P36.S01	0	0	0.000285714	0.000285714	0.000428571	0	0	0	0.592	0	0	0	0	0	0	0	0.000142857	0	0	0	0	0	0	0	0	0.00757143	0	0.285	0	0.00357143	0.00285714	0	0	0.000142857	0	0	0	0	0.000142857	0.000285714	0	0	0	0.000285714	0	0.0205714	0	0.000142857	0
P36.S02	0.000142857	0	0.000285714	0.000428571	0.000857143	0	0	0	0.745714	0	0	0	0	0	0	0	0	0	0.000714286	0	0	0	0	0	0	0.0327143	0.000571429	0.127429	0	0.0118571	0.00557143	0	0	0	0	0	0	0	0	0.000714286	0	0	0	0.000714286	0	0.0128571	0	0	0
P37.S01	0	0	0.000428571	0.000714286	0.000428571	0	0	0	0.580286	0	0.000142857	0	0	0	0	0	0	0	0	0	0	0	0	0.000714286	0	0.0138571	0	0.283143	0	0.002	0.0112857	0	0	0	0	0	0	0	0	0.000285714	0	0	0	0.000142857	0	0.0225714	0	0	0
P37.S02	0	0	0	0.000571429	0.000714286	0	0	0	0.577	0	0	0	0	0	0	0	0	0	0	0	0	0	0	0	0	0.00542857	0.000142857	0.329	0	0.00142857	0.0177143	0	0	0	0	0	0	0	0	0.004	0	0	0	0.000428571	0	0.00585714	0	0	0
P38.S01	0	0	0.000142857	0.0438571	0.00171429	0	0	0	0.061	0	0	0	0	0	0	0	0	0	0	0	0	0	0	0.000142857	0.000142857	0.321714	0	0.088	0	0.138143	0.00785714	0	0	0	0	0	0	0.000142857	0	0.00228571	0	0	0	0.000571429	0	0.00728571	0	0	0
P38.S02	0	0	0.000714286	0.018	0.001	0	0	0	0.0458571	0	0	0	0	0	0	0	0	0	0	0	0	0	0	0.000142857	0	0.306286	0	0.114857	0	0.001	0.00128571	0	0	0	0	0	0	0	0	0.00142857	0	0	0	0.000571429	0	0.006	0	0	0
P38.S04	0	0	0	0.00442857	0.000571429	0	0	0	0.138	0	0.000285714	0	0	0	0	0	0	0	0.000142857	0	0	0	0	0.000571429	0.000142857	0.653	0.000285714	0.0758571	0	0.00314286	0.00357143	0	0	0	0	0	0	0	0	0.004	0	0	0	0.00757143	0	0.0185714	0	0	0
P38.S05	0.000142857	0	0.000428571	0.00271429	0.001	0	0	0	0.0651429	0	0	0	0	0	0	0	0	0	0.000857143	0	0	0.000285714	0	0.00128571	0	0.756714	0.000857143	0.0418571	0	0.00228571	0.00242857	0	0	0.000285714	0	0	0	0	0	0.00357143	0	0	0	0.00685714	0	0.009	0	0.000142857	0
P39.S01	0.000285714	0	0.0215714	0.00271429	0.003	0	0	0	0.333	0.000428571	0.0467143	0.000142857	0	0.000142857	0	0	0.000428571	0	0.000285714	0	0	0	0	0.001	0	0.0505714	0	0.299286	0	0.00414286	0.00128571	0	0	0	0	0	0	0	0.000571429	0.000428571	0	0	0	0.000428571	0	0.027	0	0	0.000142857
P40.S01	0.000142857	0	0.000571429	0.000285714	0.00357143	0	0	0	0.326429	0	0	0	0	0	0	0	0	0	0	0	0	0	0	0.000285714	0	0.00757143	0	0.275571	0	0.00342857	0.00614286	0	0	0	0	0.000142857	0	0	0	0.000428571	0	0	0	0.000142857	0	0.0315714	0	0.000142857	0
P41.S01	0.000142857	0	0	0.00157143	0.00228571	0	0	0	0.0965714	0	0	0	0	0	0	0	0	0	0.000571429	0	0	0.000285714	0	0.000285714	0	0.215429	0	0.196857	0	0.009	0.034	0	0	0	0	0	0	0	0	0.000428571	0	0	0	0.000428571	0	0.0105714	0	0.000142857	0
P42.S01	0	0	0.000285714	0.000571429	0.000714286	0	0	0	0.316714	0	0	0	0	0	0	0	0	0	0.00114286	0	0	0	0	0.000285714	0	0.0198571	0	0.127143	0	0.00271429	0.388857	0	0	0	0	0	0	0	0	0.00114286	0	0	0.000285714	0.000285714	0	0.01	0	0.000142857	0
P43.S01	0.000571429	0	0.000142857	0.0117143	0.000285714	0	0	0	0.391714	0	0	0	0	0	0	0	0.000285714	0	0.000142857	0	0	0	0	0.000142857	0	0.0425714	0.00114286	0.360286	0	0.00185714	0.0114286	0	0	0	0	0	0	0	0	0.000285714	0	0	0	0	0	0.0678571	0	0	0
P44.S01	0	0	0.00828571	0.000285714	0.0118571	0	0	0	0.0802857	0.000142857	0.00142857	0	0.000142857	0.000142857	0	0	0	0	0	0	0	0	0	0.000142857	0.00685714	0.646429	0	0.0947143	0	0.0152857	0.0107143	0	0	0	0	0	0	0	0	0.0147143	0	0	0	0.039	0	0.0212857	0	0.00157143	0
P44.S02	0.000571429	0	0.00428571	0.000714286	0.000857143	0	0	0	0.0765714	0	0.000714286	0	0	0	0	0	0	0	0.049	0	0	0	0	0.000571429	0.002	0.347571	0.000428571	0.0431429	0	0.00142857	0.00442857	0	0	0	0	0	0	0	0	0.004	0	0	0.022	0.0101429	0	0.0114286	0	0.00114286	0
P45.S01	0.000571429	0	0.000428571	0.00871429	0.00157143	0	0	0	0.560429	0	0	0	0	0	0	0	0	0	0	0	0	0	0	0.000571429	0	0.00885714	0.000285714	0.159286	0	0.00442857	0.00142857	0	0	0	0	0	0	0	0	0.000285714	0	0	0	0.000142857	0	0.0304286	0	0	0
P45.S02	0.00342857	0	0	0.000714286	0.00328571	0	0	0	0.468143	0	0	0	0	0	0	0	0.000142857	0	0.000142857	0	0	0.000285714	0	0.000714286	0	0.0195714	0	0.145286	0	0.00514286	0.00757143	0	0	0.000142857	0	0	0	0	0	0.000857143	0	0	0	0.000857143	0	0.0434286	0	0.000142857	0
P45.S04	0.000428571	0	0.000857143	0.000428571	0.000428571	0	0	0	0.141286	0.000428571	0	0	0	0	0	0	0	0	0	0	0	0	0	0	0	0.130571	0	0.0867143	0	0.00214286	0.0225714	0	0	0.000142857	0	0	0	0.000714286	0	0.044	0	0	0.000285714	0.000285714	0	0.0235714	0	0	0
P46.S01	0	0	0	0.000285714	0.000142857	0	0	0	0.715286	0	0	0	0.000142857	0	0	0	0	0	0	0	0	0.000142857	0	0.000285714	0	0.00128571	0.000142857	0.0778571	0	0.000714286	0.157	0	0	0	0	0	0	0	0	0	0	0	0	0	0	0.0221429	0	0	0
P47.S01	0.000142857	0	0.000285714	0.00142857	0.00171429	0	0	0	0.444714	0	0	0	0	0	0	0	0.000142857	0	0	0	0	0	0	0.000285714	0.000142857	0.0195714	0	0.223429	0	0.00428571	0.004	0	0	0	0	0	0	0	0	0.00428571	0	0	0	0.000714286	0	0.0105714	0	0	0
P48.S01	0.00171429	0	0.001	0.00385714	0.005	0	0	0	0.541429	0	0	0	0	0	0	0	0.000142857	0	0.000142857	0	0	0.000428571	0	0.00157143	0	0.0311429	0.000142857	0.315143	0	0.0172857	0.006	0	0	0	0	0	0	0	0	0.000142857	0	0	0.000142857	0.000428571	0	0.0134286	0	0	0
P48.S02	0.00271429	0	0.006	0.00557143	0.00342857	0	0	0	0.417857	0	0	0	0	0	0	0	0.001	0	0.000142857	0	0	0	0	0.00242857	0.000142857	0.0958571	0.000142857	0.238714	0	0.0115714	0.02	0	0	0	0	0	0	0	0	0.000857143	0	0.00171429	0	0.002	0	0.0125714	0	0	0
P49.S01	0.00485714	0	0	0.008	0.00642857	0	0	0	0.661714	0	0	0	0	0	0	0	0	0	0	0	0	0	0	0.000428571	0	0.00885714	0	0.205	0	0.00871429	0.00585714	0	0	0	0	0	0	0.000142857	0	0.000857143	0	0	0	0.000285714	0	0.0367143	0	0.000142857	0
P49.S02	0	0	0	0.00485714	0.00557143	0	0	0	0.541	0	0	0.000142857	0	0	0	0	0	0	0	0	0	0	0	0	0	0.0461429	0	0.262143	0	0.0128571	0.000285714	0	0	0	0	0	0	0	0	0.000285714	0	0	0	0.000571429	0	0.00514286	0	0	0
P50.S01	0	0	0.000285714	0.0174286	0.0188571	0	0	0	0.240143	0	0.000142857	0	0	0	0	0	0.000285714	0	0.00528571	0	0	0.000285714	0	0.000857143	0.000714286	0.328429	0.000857143	0.224143	0	0.00485714	0.0138571	0	0	0	0	0.000142857	0	0.000142857	0	0.016	0.000142857	0.000285714	0.000142857	0.0314286	0	0.0185714	0	0	0
P50.S02	0	0	0	0.00257143	0.00114286	0	0	0	0.11	0	0	0	0	0	0	0	0	0	0	0	0	0	0	0.000714286	0	0.223429	0.000428571	0.0535714	0	0.00242857	0.0142857	0	0	0	0	0	0	0.000142857	0	0.00428571	0	0	0	0.000428571	0	0.00642857	0	0	0
P51.S01	0.000142857	0	0.001	0.003	0.026	0	0	0	0.0957143	0	0.000142857	0	0	0	0	0	0	0	0.000142857	0	0	0	0	0.00185714	0	0.0301429	0	0.697714	0	0.0388571	0.00271429	0	0	0	0	0	0	0.000142857	0	0.000714286	0	0	0	0.000428571	0	0.0151429	0	0	0
P51.S02	0	0	0	0.001	0.000428571	0	0	0	0.0748571	0	0	0	0	0	0	0	0	0	0.000142857	0.000142857	0	0	0	0.000285714	0	0.00514286	0.000571429	0.0454286	0	0.00342857	0.000714286	0	0	0	0	0	0	0	0	0.00128571	0	0	0	0.000142857	0	0.00585714	0	0	0
P52.S01	0.000285714	0	0.000142857	0.00242857	0	0	0	0	0.0787143	0	0	0	0	0	0	0	0	0	0.00628571	0	0	0	0	0.000285714	0	0.658	0.000571429	0.0772857	0	0.00114286	0.00485714	0	0	0.000142857	0	0	0	0.000285714	0	0.00242857	0	0	0.00128571	0.00257143	0	0.0142857	0	0	0
P53.S01	0.000857143	0.000142857	0.000571429	0.000428571	0	0	0	0	0.0628571	0.000428571	0.000142857	0	0	0	0	0	0	0	0	0	0	0	0	0.000285714	0	0.0237143	0	0.0561429	0	0.00385714	0.0181429	0	0	0.000142857	0	0	0	0	0	0	0	0	0	0.00128571	0	0.00757143	0	0.000142857	0
P53.S02	0	0	0.000142857	0.00142857	0	0	0	0	0.0374286	0	0	0	0	0	0	0	0.000142857	0	0.00214286	0.000142857	0	0	0	0	0	0.0135714	0.000142857	0.0301429	0	0.00314286	0.001	0	0	0	0	0	0	0	0.000142857	0	0	0	0	0.000142857	0	0.00328571	0	0	0
P53.S03	0.000428571	0	0.00171429	0.00128571	0.000142857	0.000142857	0	0	0.0754286	0	0.000285714	0	0	0	0	0	0.00628571	0	0	0	0	0	0	0.000142857	0	0.00357143	0.000285714	0.0711429	0	0.003	0	0	0	0	0	0.000285714	0	0.000285714	0.000714286	0.000428571	0	0	0	0.000142857	0	0.00128571	0	0	0
P54.S01	0	0	0.000428571	0.00228571	0.00271429	0	0	0	0.566429	0	0.000142857	0	0	0	0	0	0.000285714	0	0.001	0	0	0	0	0.000857143	0	0.00685714	0	0.209571	0	0.00628571	0.013	0	0	0	0	0	0	0.000142857	0	0.000857143	0	0	0	0.000428571	0	0.0147143	0	0	0
P55.S01	0	0	0.000142857	0	0.001	0	0	0	0.325	0	0	0	0	0	0	0	0.000857143	0	0	0	0	0	0	0.000142857	0	0.0137143	0.001	0.0712857	0	0.004	0.000142857	0	0	0	0	0	0	0	0.000428571	0.000142857	0	0	0	0	0	0.00128571	0	0	0
P56.S01	0.011	0	0.0191429	0.000285714	0.00657143	0	0	0	0.214429	0	0	0	0	0	0	0	0	0	0	0	0	0.000142857	0	0.000142857	0	0.0168571	0.000285714	0.452571	0.000571429	0.0144286	0.004	0	0	0.000857143	0	0	0	0	0	0	0	0	0	0.000285714	0	0.0148571	0	0	0
P57.S01	0	0	0.000142857	0.00185714	0.000857143	0	0	0	0.601143	0	0	0	0	0	0	0	0.000142857	0	0	0.000142857	0	0	0	0	0	0.0152857	0	0.204143	0	0.00285714	0.00757143	0	0	0.000142857	0	0	0	0	0	0	0	0	0	0	0	0.00585714	0	0	0
P57.S02	0.000285714	0	0.000142857	0.000142857	0.000428571	0	0	0	0.0697143	0	0	0	0	0	0	0	0	0	0.000142857	0	0	0.000285714	0	0	0	0.00585714	0.000428571	0.035	0	0.00128571	0.00657143	0	0	0	0	0	0	0	0	0.000285714	0	0	0	0	0	0.00371429	0	0	0
P58.S01	0	0	0.000142857	0.0102857	0.00442857	0	0	0	0.243857	0	0	0	0	0	0	0	0.000142857	0	0	0.000285714	0	0	0	0	0	0.257429	0.000142857	0.282	0	0.00728571	0.00214286	0	0	0	0	0	0	0	0	0.000285714	0	0	0	0	0	0.00414286	0	0	0
P59.S01	0.00185714	0	0.00214286	0.00357143	0.0122857	0	0	0	0.102143	0	0	0	0	0	0	0	0.000142857	0	0.000857143	0	0	0	0	0.00614286	0	0.056	0.000857143	0.432286	0	0.152571	0.00185714	0	0	0.000142857	0	0	0	0	0	0	0.001	0	0.000428571	0	0	0.0124286	0	0	0
P60.S01	0.000285714	0.00285714	0	0.00428571	0.00471429	0	0	0	0.636714	0	0.000285714	0.000142857	0	0	0	0	0	0	0.000142857	0	0	0	0	0.0288571	0	0.0654286	0.00128571	0.148857	0	0.0161429	0.00542857	0	0	0	0	0	0	0	0.000571429	0.001	0	0	0	0.000428571	0	0.0135714	0	0.000285714	0
P61.S01	0.000285714	0	0	0.00328571	0.000428571	0	0	0	0.792286	0	0	0	0	0	0	0	0	0	0	0	0	0	0	0.000142857	0	0.00285714	0	0.140429	0	0.001	0.00257143	0	0	0	0	0	0	0	0	0	0	0	0	0	0	0.0398571	0	0	0
P62.S01	0	0	0.000428571	0.00128571	0.000714286	0	0	0	0.567286	0	0	0	0	0	0	0	0.000142857	0	0	0.000142857	0	0	0	0.000285714	0	0.00685714	0.000142857	0.332	0	0.004	0.0141429	0	0	0	0	0	0	0	0	0.000142857	0	0	0	0	0	0.00928571	0	0	0
P62.S02	0.00128571	0	0	0.00128571	0.000714286	0	0	0	0.217714	0	0	0	0	0	0	0	0.000571429	0	0.000142857	0	0	0	0	0.000428571	0	0.00114286	0.000285714	0.707714	0	0.00114286	0.00128571	0	0	0	0	0	0	0	0	0	0	0	0	0	0	0.002	0	0	0
P63.S01	0	0	0	0.00142857	0.00128571	0	0	0	0.365143	0	0	0	0	0	0	0	0	0	0.000142857	0	0	0	0	0.000428571	0	0.00757143	0	0.211286	0	0.00485714	0.000714286	0	0	0	0	0	0	0.000142857	0.000142857	0	0	0	0	0	0	0.004	0	0	0
P63.S02	0.000142857	0	0	0.005	0.011	0	0	0	0.388714	0	0	0	0	0	0	0	0.000142857	0	0	0	0	0	0	0	0	0.00557143	0	0.161143	0	0.00371429	0.000285714	0	0	0	0	0	0	0	0.000142857	0.000571429	0	0	0	0	0	0.00371429	0	0	0
P63.S04	0	0	0	0.117143	0.00257143	0	0	0	0.497286	0	0	0	0	0	0	0	0	0	0.000142857	0	0	0	0	0.000285714	0	0.002	0	0.109571	0	0.00314286	0.00414286	0	0	0.000285714	0	0	0	0	0	0	0	0	0	0	0	0.002	0	0	0
P64.S01	0	0	0	0.000428571	0	0	0	0.00157143	0.0494286	0	0	0	0	0	0	0	0.00128571	0	0.000142857	0	0	0	0	0.000428571	0	0.141	0.000428571	0.0454286	0	0.00214286	0.00214286	0	0	0	0	0.000142857	0	0.003	0	0.00214286	0	0	0	0.00457143	0	0.00657143	0	0	0
P64.S02	0.000142857	0	0.00328571	0.00357143	0.000571429	0	0	0	0.142571	0	0	0	0	0	0	0	0	0	0	0	0	0	0	0.00257143	0	0.257857	0.000285714	0.122286	0	0.00642857	0.00214286	0	0	0.000142857	0	0	0	0	0.000428571	0.00114286	0	0	0	0	0	0.405	0	0	0
P65.S01	0.000428571	0	0.000285714	0.000428571	0.000142857	0	0	0	0.648286	0	0	0	0	0	0	0	0	0	0	0.000142857	0	0	0	0.000142857	0	0.00471429	0.000714286	0.129	0	0.00257143	0.0411429	0	0	0	0	0.000142857	0	0	0	0	0	0	0	0	0	0.00357143	0	0	0
P65.S02	0	0	0.000285714	0.00414286	0.000142857	0	0	0	0.836571	0	0	0	0	0	0	0	0	0	0.000142857	0	0	0	0	0.000142857	0	0.00742857	0.000142857	0.0811429	0	0.00385714	0.0261429	0	0	0.000142857	0	0	0	0.000285714	0	0.000285714	0	0	0	0	0	0.00571429	0	0	0
P66.S01	0	0	0.000142857	0.000142857	0.000714286	0	0	0	0.489429	0	0	0	0	0	0	0	0.000142857	0	0.000142857	0	0	0	0	0.000142857	0	0.00271429	0	0.400429	0	0.00414286	0.00485714	0	0	0	0	0.000142857	0	0	0	0	0	0	0	0	0	0.0102857	0	0	0
P67.S01	0.000142857	0	0	0.00242857	0.00171429	0	0	0	0.272571	0	0	0	0	0	0	0	0	0	0.000142857	0.000285714	0	0	0	0	0	0.00928571	0.000142857	0.496429	0	0.112857	0.0324286	0	0	0.000285714	0	0	0	0	0	0.000714286	0	0	0	0	0	0.0271429	0	0	0
P68.S01	0	0	0.000142857	0.000714286	0.000285714	0	0	0	0.687143	0	0	0	0	0	0	0	0.000142857	0	0	0	0	0	0	0.000142857	0	0.00428571	0.000142857	0.136286	0	0.00114286	0.00214286	0	0	0	0	0	0	0	0.000142857	0	0	0	0	0	0	0.0114286	0	0	0
P69.S01	0	0	0	0.00328571	0.003	0	0	0	0.682714	0	0	0	0	0	0	0	0	0	0.000142857	0	0	0	0	0	0	0.0122857	0.000142857	0.210571	0	0.00385714	0.00328571	0	0	0	0	0	0	0	0	0.000285714	0	0	0	0	0	0.0215714	0	0	0
P70.S01	0.000571429	0.001	0.000142857	0.001	0.000857143	0	0	0	0.246571	0	0.000142857	0	0	0	0	0	0	0	0	0.000142857	0	0	0	0.000285714	0	0.00471429	0	0.593571	0	0.00742857	0.0108571	0	0	0.00357143	0	0	0	0	0.00557143	0	0	0.000142857	0	0.000428571	0	0.0171429	0	0	0.000142857
P70.S02	0.000428571	0.00171429	0	0.001	0.000285714	0	0	0	0.773143	0	0	0	0	0	0	0	0	0	0	0	0	0	0	0	0	0.00285714	0.000142857	0.152429	0	0.013	0.00185714	0	0	0.00114286	0	0	0	0	0	0.000142857	0	0	0	0	0	0.0165714	0	0	0
P71.S01	0.000571429	0	0.00257143	0.00385714	0.00671429	0	0	0	0.394857	0	0	0	0	0	0	0	0.000142857	0	0.000285714	0.000142857	0	0	0	0.00128571	0	0.00957143	0.000571429	0.237286	0	0.00928571	0.0102857	0	0	0	0	0	0	0	0	0.000285714	0	0	0	0	0	0.0167143	0	0	0
P71.S02	0	0	0.000142857	0.0665714	0.000285714	0	0	0	0.679571	0	0.000142857	0	0	0	0	0	0	0	0	0	0	0.000142857	0	0.000285714	0	0.00828571	0	0.0551429	0	0.00285714	0.00285714	0	0	0	0	0	0	0.000285714	0	0.000285714	0	0	0	0	0	0.0232857	0	0	0
P72.S01	0	0	0.000142857	0.000857143	0.000428571	0	0	0	0.504	0	0	0	0	0	0	0	0	0	0.000571429	0.000142857	0	0	0	0.000142857	0	0.0111429	0	0.164429	0	0.003	0.00342857	0	0	0	0	0	0	0	0	0.000285714	0	0	0.000428571	0.000285714	0	0.00442857	0	0	0
P73.S01	0	0	0	0.000857143	0.000428571	0	0	0	0.182857	0	0	0	0	0	0	0	0.000285714	0	0	0	0	0	0	0.000142857	0	0.00542857	0	0.161	0	0.0185714	0.000857143	0	0	0	0	0	0	0	0	0	0	0	0	0.000142857	0	0.0682857	0	0	0
P74.S01	0	0	0.001	0.0378571	0.00257143	0	0	0	0.318571	0	0	0	0	0	0	0	0	0	0	0	0	0	0	0	0	0.0108571	0.000142857	0.236429	0	0.00157143	0.00328571	0	0	0	0	0	0	0	0	0.000571429	0	0	0	0	0	0.0555714	0	0	0
P75.S01	0.000142857	0	0.00142857	0.013	0.00214286	0	0	0	0.479857	0	0	0	0	0	0	0	0	0	0.015	0.000142857	0	0	0	0	0	0.0347143	0	0.361	0	0.0405714	0.000428571	0	0	0	0	0	0	0	0	0.000285714	0	0	0	0	0	0.0242857	0	0	0
P75.S02	0	0	0.000714286	0.00628571	0.000714286	0	0	0	0.0935714	0	0	0	0	0	0	0	0	0	0	0	0	0	0	0	0	0.685429	0	0.0867143	0	0.006	0.00442857	0	0	0	0	0	0	0	0	0.000285714	0	0	0	0.000142857	0	0.0824286	0	0	0
P76.S01	0	0	0.000142857	0.00328571	0.0324286	0	0	0	0.122	0	0	0.000142857	0	0	0	0	0	0	0	0	0	0	0	0.000428571	0	0.009	0.000142857	0.524429	0	0.168571	0.00457143	0	0	0	0	0	0	0	0	0.00371429	0	0	0	0	0	0.0101429	0	0	0
P77.S01	0	0	0.000571429	0.00142857	0.0131429	0	0	0	0.509143	0	0	0	0	0	0	0	0	0	0	0	0	0	0	0	0	0.00585714	0.000714286	0.371143	0	0.0357143	0.0122857	0	0	0.000142857	0	0	0	0	0	0.000285714	0	0	0	0.000285714	0	0.00271429	0	0	0
P78.S01	0	0	0	0.00171429	0.000571429	0	0	0	0.656571	0	0	0	0	0	0	0	0	0	0	0	0	0.000142857	0	0.000142857	0.000142857	0.019	0.000142857	0.173714	0	0.00557143	0.00914286	0	0	0	0	0	0	0	0	0.00242857	0	0	0	0	0	0.0155714	0	0	0
P78.S02	0	0	0.000285714	0.00242857	0.00157143	0	0	0	0.0868571	0	0.000285714	0.000142857	0	0	0	0	0	0	0.00171429	0	0	0	0	0.000428571	0	0.721714	0.000142857	0.0955714	0	0.00385714	0.000714286	0	0	0	0	0	0	0	0.000285714	0.001	0	0	0	0	0	0.00442857	0	0	0.000285714
P79.S01	0	0	0.000571429	0.0214286	0.0148571	0	0	0	0.193429	0	0	0	0	0	0	0	0.000142857	0	0.001	0	0	0.000714286	0	0.00342857	0.000285714	0.270857	0.000857143	0.298714	0	0.114286	0.00585714	0	0	0	0.000142857	0	0	0	0.000142857	0.000142857	0	0	0.000142857	0	0	0.00557143	0	0	0
P79.S02	0	0	0.000142857	0.00457143	0.00271429	0	0	0	0.175857	0	0	0.000142857	0	0	0	0	0	0	0.000142857	0	0	0.00128571	0	0.000428571	0	0.314143	0.000428571	0.377429	0	0.0245714	0.00485714	0	0	0	0	0.000142857	0	0	0	0.000428571	0	0	0	0	0	0.00671429	0	0	0
P79.S03	0	0	0.00185714	0.000142857	0.000428571	0	0	0.000142857	0.315	0	0	0.000142857	0	0	0	0	0	0	0.000142857	0	0	0	0	0	0	0.0505714	0.000285714	0.581714	0	0.0271429	0.000142857	0	0	0	0	0	0	0	0	0.000142857	0	0	0	0.000142857	0.002	0.00257143	0	0	0
P79.S04	0.000571429	0	0.000857143	0.00214286	0.002	0	0	0	0.241286	0	0	0	0	0	0.000428571	0	0	0	0	0	0	0.000142857	0	0.00114286	0	0.0265714	0.000285714	0.657286	0	0.0338571	0.00385714	0	0	0.000285714	0	0	0	0	0	0.00114286	0	0	0	0	0	0.00471429	0	0	0.000142857
P80.S01	0.000571429	0	0.000428571	0.000857143	0.0151429	0	0	0	0.281714	0	0	0	0	0	0	0	0.000714286	0	0.000428571	0	0	0.000142857	0	0.000285714	0.000142857	0.00957143	0.000428571	0.578714	0	0.00528571	0.006	0	0	0	0	0	0	0	0.000142857	0.000571429	0	0	0	0	0	0.0155714	0	0	0
P81.S01	0	0	0.000714286	0.000428571	0.001	0	0	0	0.705286	0	0.000142857	0.000142857	0	0	0	0	0.00128571	0	0	0	0	0	0	0.000857143	0	0.00285714	0.00371429	0.199	0	0.00614286	0.00142857	0	0	0	0	0	0	0	0	0.000285714	0	0	0	0	0	0.005	0	0	0
P82.S01	0.000142857	0	0	0.00585714	0.00157143	0	0	0	0.603857	0	0	0	0	0	0	0	0	0	0.000571429	0	0	0	0	0.00242857	0	0.0125714	0.000142857	0.316	0	0.00285714	0.000428571	0	0	0	0	0.000142857	0	0	0	0.00457143	0	0	0	0	0	0.00571429	0	0	0.000142857
P83.S01	0.000285714	0	0.002	0.0151429	0.116571	0	0	0	0.0732857	0	0	0	0	0	0.000142857	0	0	0	0	0	0	0	0	0.000285714	0	0.00628571	0.000142857	0.323571	0	0.0484286	0.00142857	0	0	0	0	0	0	0.000428571	0	0.000142857	0	0	0.000428571	0.000285714	0	0.0164286	0	0	0
P83.S02	0	0	0	0.00271429	0.001	0	0	0	0.0641429	0	0	0	0	0	0	0	0	0	0.000285714	0	0	0.000142857	0	0.000714286	0.000571429	0.0151429	0.000285714	0.0532857	0	0.00214286	0.00157143	0	0	0.000285714	0	0	0	0.000142857	0	0.000857143	0	0	0	0.000428571	0	0.005	0	0	0
P83.S03	0	0	0.000285714	0.001	0.000428571	0	0	0	0.499714	0	0.000142857	0	0	0	0	0	0.000285714	0	0	0	0	0.000142857	0	0.000714286	0.000142857	0.0192857	0.000142857	0.346857	0	0.004	0.00328571	0	0	0	0	0	0	0.000142857	0.000428571	0.00114286	0	0	0	0	0	0.00985714	0	0	0
P83.S04	0.000285714	0	0.000571429	0.0325714	0.0141429	0	0	0	0.309429	0	0	0	0	0	0	0	0	0	0.000285714	0	0	0	0	0.00314286	0.00185714	0.0542857	0.000714286	0.151286	0	0.012	0.0188571	0	0	0	0	0	0	0	0	0.000285714	0	0	0	0	0	0.0524286	0	0	0
P84.S01	0	0	0.000285714	0.0605714	0.0215714	0	0	0	0.186714	0	0	0	0	0	0	0	0.000142857	0	0.000714286	0	0	0	0	0.00242857	0.000142857	0.026	0.00271429	0.462571	0	0.0601429	0.000428571	0	0	0.000142857	0	0	0	0	0	0.000285714	0.000142857	0	0.000142857	0	0	0.0837143	0	0	0
P85.S01	0	0	0.000714286	0.00142857	0.002	0	0	0	0.127	0	0.000285714	0	0	0	0	0	0.000142857	0	0	0	0	0	0	0	0.000142857	0.00328571	0.000285714	0.612857	0	0.00828571	0.00257143	0	0	0	0	0	0	0	0	0	0	0	0	0.000142857	0	0.00457143	0	0	0
P85.S02	0	0	0.00128571	0.000285714	0.000285714	0	0	0	0.152143	0	0	0	0	0	0	0	0.000285714	0	0	0	0	0	0	0.000571429	0	0.001	0	0.139714	0	0.000857143	0.000142857	0	0	0	0	0	0	0	0	0.000142857	0	0	0	0.000142857	0	0.00357143	0	0	0.000142857
P86.S01	0	0	0.000857143	0.00671429	0.0535714	0	0	0	0.131429	0	0	0.000142857	0	0	0	0	0.000142857	0	0.000142857	0	0.000142857	0.000142857	0	0.000428571	0.000285714	0.00785714	0.000142857	0.443286	0	0.0214286	0.00514286	0	0	0	0	0	0	0.000142857	0	0.001	0	0	0	0.000285714	0	0.00371429	0	0.000142857	0
P86.S02	0.000428571	0	0.000142857	0.000285714	0.00257143	0	0	0	0.143143	0	0	0	0	0	0	0	0	0	0.000285714	0	0	0	0	0	0.000285714	0.021	0	0.512286	0	0.0174286	0.00314286	0	0	0.000142857	0	0	0	0	0	0	0	0	0	0	0	0.00914286	0	0.000142857	0.000142857
P86.S03	0	0	0.000142857	0.00185714	0.00185714	0	0	0	0.612286	0	0	0	0	0	0	0	0	0	0.001	0	0	0	0	0.000285714	0	0.00814286	0.000285714	0.257143	0.000142857	0.00614286	0.0151429	0	0	0	0	0	0	0	0.000142857	0.000142857	0	0	0	0	0	0.0147143	0	0	0
P86.S04	0	0	0.00142857	0.000428571	0.00385714	0	0	0	0.0815714	0	0.000857143	0	0	0	0	0	0.000142857	0	0	0	0	0	0	0.0201429	0	0.0282857	0.000285714	0.0988571	0	0.0182857	0.00171429	0	0.00128571	0.00114286	0	0	0	0	0	0.00585714	0	0	0	0	0	0.00214286	0	0	0
P86.S05	0	0	0.00228571	0	0	0	0	0	0.470429	0.000571429	0.000142857	0	0	0	0	0	0	0	0	0	0	0	0	0.000714286	0	0.0831429	0	0.321571	0	0.00385714	0.049	0	0	0	0	0	0	0.000142857	0	0.000428571	0	0	0.000142857	0	0	0.00314286	0	0	0
P86.S07	0.000428571	0	0.000142857	0.000285714	0.000285714	0	0	0	0.520571	0	0	0	0.000428571	0	0	0.000428571	0	0	0.000142857	0	0	0	0	0.000142857	0	0.00928571	0.000285714	0.129286	0	0.003	0.0821429	0	0	0	0	0	0	0	0	0.104571	0	0	0	0	0	0.0122857	0	0	0
P87.S01	0	0	0.000428571	0.000857143	0.00285714	0	0	0	0.405857	0	0	0	0	0	0	0	0	0	0.00128571	0	0	0.000142857	0	0.000142857	0.000142857	0.00314286	0	0.439286	0	0.00757143	0.007	0	0	0.000571429	0	0	0	0	0	0	0	0	0.000428571	0	0	0.0108571	0	0	0
P88.S01	0.000142857	0	0.000285714	0.00557143	0.0244286	0	0	0	0.148	0	0	0	0	0	0	0	0	0	0	0	0	0	0	0.001	0.000142857	0.012	0	0.530143	0	0.0224286	0.0198571	0	0	0	0	0	0	0.00528571	0	0.000428571	0	0	0	0.000142857	0	0.00514286	0	0	0
P88.S02	0	0	0	0.000428571	0	0	0	0	0.009	0	0.000285714	0	0	0	0	0	0.000142857	0	0	0	0	0	0	0	0	0.948429	0.000142857	0.00985714	0	0.000428571	0.000571429	0	0	0	0	0	0	0	0	0	0	0	0	0	0	0.00328571	0	0	0
P89.S01	0	0	0	0.000428571	0.000285714	0	0	0	0.595143	0	0.000142857	0	0	0	0	0	0	0	0	0	0	0	0	0.00285714	0	0.00228571	0	0.298429	0	0.00828571	0.00271429	0	0	0	0	0	0	0	0.000142857	0.000428571	0	0	0	0.00285714	0	0.00542857	0	0	0
P90.S01	0	0	0.000571429	0.00571429	0.00128571	0	0	0	0.614857	0	0	0	0	0	0	0	0	0	0.000428571	0	0	0	0	0.000142857	0	0.007	0.000142857	0.226857	0	0.0122857	0.0561429	0	0	0	0	0	0	0.000142857	0	0.000285714	0	0	0	0	0	0.00785714	0	0	0
P90.S02	0	0	0.00185714	0.000428571	0.000857143	0	0	0	0.806429	0	0	0	0	0	0	0.000571429	0	0	0	0	0	0	0	0.000714286	0	0.005	0	0.102143	0	0.00142857	0.00457143	0	0	0	0	0	0	0	0	0.000571429	0	0	0	0	0	0.00342857	0	0	0.000142857
P91.S01	0.00114286	0	0	0.000142857	0.000571429	0	0	0	0.482429	0	0	0	0	0	0	0	0	0	0	0	0	0	0	0.000285714	0	0.00728571	0	0.362857	0	0.00385714	0.00957143	0	0	0.000285714	0	0	0	0	0	0.00371429	0	0	0	0.000142857	0	0.0272857	0	0	0
P92.S01	0.000428571	0	0.000714286	0.001	0.00314286	0	0	0	0.261429	0	0	0	0	0	0	0	0.000428571	0	0.000142857	0	0	0	0	0.003	0	0.171286	0.000142857	0.157	0	0.0205714	0.0134286	0	0	0.003	0	0	0	0	0	0.0134286	0	0	0	0.00242857	0	0.017	0	0	0
P92.S02	0	0	0.00314286	0.000142857	0.000714286	0	0	0	0.0788571	0	0	0	0	0	0	0	0	0	0.000142857	0	0	0	0	0.00528571	0	0.363714	0	0.0827143	0	0.00257143	0.00214286	0	0	0.000142857	0	0	0	0	0	0.000285714	0	0	0	0.000428571	0	0.00471429	0	0	0
P92.S03	0	0	0.000714286	0.002	0.000571429	0	0	0	0.658286	0	0	0	0	0	0	0	0	0	0	0	0	0.000142857	0	0.0102857	0.000142857	0.018	0.000571429	0.0748571	0	0.00271429	0.008	0	0	0	0	0	0	0	0	0.000428571	0	0	0	0.000142857	0	0.0142857	0	0	0
P93.S01	0	0	0.000428571	0.00128571	0.000571429	0	0	0	0.529286	0	0	0	0	0	0	0	0.000285714	0	0	0	0	0	0	0	0.000285714	0.00528571	0	0.301857	0	0.00242857	0.0372857	0	0	0	0	0	0	0	0	0	0	0	0	0.000571429	0	0.0201429	0	0	0
P94.S01	0.00342857	0	0	0.00285714	0.00428571	0	0	0	0.297571	0	0	0	0	0	0	0	0	0	0.000285714	0	0	0	0	0.000142857	0	0.0314286	0.000428571	0.546143	0.000857143	0.00228571	0.000428571	0	0	0.000142857	0	0	0	0.000142857	0.00128571	0.000571429	0	0	0	0	0	0.01	0	0	0
P94.S02	0.000142857	0	0.000571429	0.00142857	0.000857143	0	0	0	0.0777143	0	0.000142857	0	0	0	0	0	0	0	0.000857143	0	0	0	0	0.000428571	0	0.236	0.000142857	0.0957143	0	0.002	0.003	0	0	0	0	0	0	0	0	0.00171429	0	0	0.000142857	0.00128571	0	0.00771429	0	0	0
P95.S01	0	0	0	0.000285714	0.000571429	0	0	0	0.538286	0	0	0	0	0	0	0	0.000142857	0	0	0	0	0	0	0	0	0.00314286	0.000285714	0.416143	0	0.00385714	0.00228571	0	0	0	0	0	0	0	0	0	0	0	0	0	0	0.0111429	0	0	0
P95.S02	0	0	0	0.00228571	0.000714286	0	0	0	0.420714	0	0	0	0	0	0	0	0	0	0.000142857	0	0	0	0	0.000428571	0	0.0214286	0.000428571	0.424429	0	0.00342857	0.00457143	0	0	0.000142857	0	0	0	0	0	0.000857143	0	0	0	0.000857143	0	0.024	0	0.000142857	0
P96.S01	0.000571429	0	0	0.00385714	0.000285714	0	0	0	0.529143	0	0.000142857	0	0	0	0	0	0	0	0	0	0	0	0	0.000571429	0	0.00771429	0	0.283143	0	0.00971429	0.014	0	0	0	0	0	0	0	0	0.000285714	0	0	0	0.000142857	0	0.0291429	0	0	0
P97.S01	0.000142857	0	0.000285714	0.000571429	0.004	0	0	0.000142857	0.434	0	0	0	0	0	0	0	0	0	0.00414286	0	0	0	0	0.000285714	0	0.0168571	0	0.245857	0	0.00171429	0.00757143	0	0	0	0	0	0	0	0	0.000714286	0	0	0.000571429	0.000714286	0	0.0251429	0	0	0
P98.S01	0	0	0.000428571	0.00157143	0.00114286	0	0	0	0.201	0	0	0	0	0	0	0	0.000142857	0	0	0	0	0	0	0	0	0.0271429	0.000142857	0.532	0	0.00514286	0.00142857	0	0	0.000142857	0	0	0	0	0.00157143	0	0	0	0	0	0	0.00542857	0	0	0
C01.S01	0.000142857	0	0	0.00142857	0	0	0	0	0.601857	0	0	0	0	0	0	0	0.000142857	0	0.000571429	0	0	0	0	0	0	0.013	0.000142857	0.313286	0	0.00771429	0.00828571	0	0	0.000142857	0	0	0	0	0	0.000142857	0	0	0	0	0	0.0214286	0	0	0
C02.S01	0	0	0	0.00557143	0.000285714	0	0	0.000142857	0.534286	0	0	0	0	0	0	0	0	0	0.000428571	0	0	0	0	0.000142857	0	0.00371429	0.000142857	0.309571	0	0.00757143	0.0231429	0	0	0	0	0	0	0	0	0	0	0	0	0	0	0.0631429	0	0.000142857	0
C03.S01	0	0	0	0.00514286	0.002	0	0	0	0.477857	0	0	0	0	0	0	0	0	0	0.000142857	0	0	0	0	0	0	0.00557143	0.000142857	0.418	0	0.005	0.00342857	0	0	0.000428571	0	0	0	0.000285714	0	0.004	0	0	0	0.000285714	0.000142857	0.016	0	0	0
C04.S01	0	0	0.000142857	0.00171429	0.000571429	0	0	0	0.326571	0	0	0	0	0	0	0	0	0	0	0	0	0	0	0.000285714	0.000142857	0.00414286	0.00257143	0.519429	0	0.00285714	0.00185714	0	0	0	0	0	0	0	0	0	0	0	0	0	0.000142857	0.0292857	0	0	0
C05.S01	0	0	0.000142857	0.00228571	0.00157143	0	0	0	0.279429	0	0	0	0	0	0	0	0	0	0	0	0	0	0	0	0	0.00685714	0.00542857	0.649143	0	0.00385714	0.0107143	0	0	0	0	0	0	0	0	0.00257143	0	0	0	0	0	0.00685714	0	0	0
C06.S01	0	0	0.000285714	0.0167143	0.000857143	0	0	0	0.589286	0	0	0	0	0	0	0	0	0	0	0	0	0	0	0.000142857	0	0.00242857	0.000142857	0.313571	0	0.0207143	0.00514286	0	0	0	0	0	0	0.000142857	0.000285714	0	0	0	0	0	0	0.012	0	0.000428571	0
C07.S01	0	0	0	0.000714286	0.000857143	0	0	0	0.241	0	0.000285714	0	0	0	0	0	0	0	0.000142857	0	0	0	0	0	0	0.00385714	0	0.212571	0	0.0102857	0.314571	0	0	0	0	0.000142857	0	0	0	0	0	0	0	0.000142857	0	0.013	0	0	0
C08.S01	0	0	0.000142857	0.0975714	0	0	0	0	0.159143	0	0	0	0	0	0	0	0	0	0	0	0	0	0	0	0.000571429	0.123714	0.000571429	0.218143	0	0.00328571	0.00357143	0	0	0.000142857	0	0	0	0	0	0.00385714	0	0	0.000285714	0	0	0.019	0	0.00428571	0
C09.S01	0	0	0.000857143	0.00257143	0.000142857	0	0	0	0.313429	0	0	0	0	0	0	0	0	0	0.0227143	0	0	0	0	0.000142857	0	0.00685714	0.000142857	0.497571	0	0.00214286	0.00471429	0	0	0.000285714	0	0	0	0.000142857	0.000142857	0.00271429	0	0	0	0.000142857	0	0.018	0	0	0
C10.S01	0	0	0.000285714	0.0591429	0.0141429	0	0	0	0.448714	0	0	0.000142857	0	0	0	0	0.000142857	0	0.000571429	0	0	0	0	0	0	0.146143	0.000142857	0.227286	0	0.00314286	0.00371429	0	0	0	0	0	0	0.000142857	0.000142857	0.001	0	0	0.000285714	0	0	0.0627143	0	0	0
C11.S01	0.000571429	0	0.000142857	0.001	0.00157143	0	0	0	0.562286	0	0	0	0	0	0	0	0	0	0.000428571	0	0	0	0	0.000142857	0	0.0197143	0	0.320857	0.000285714	0.003	0.00257143	0	0	0	0	0	0	0.000142857	0	0.000142857	0	0	0	0	0	0.046	0	0.000142857	0
C12.S01	0	0	0.000142857	0.00357143	0.000428571	0	0	0	0.220286	0	0	0	0	0	0	0	0	0	0.000285714	0	0	0	0	0.000428571	0	0.00514286	0	0.365286	0	0.00557143	0.265571	0	0	0.00928571	0	0	0	0	0	0	0	0	0.000142857	0	0	0.0112857	0	0	0
C13.S01	0	0	0	0.00214286	0.000571429	0	0	0	0.51	0	0	0	0.000142857	0	0	0	0	0	0.000142857	0	0	0	0	0	0	0.00271429	0.000285714	0.148	0	0.00314286	0.260714	0	0	0.000142857	0	0	0	0	0	0.00257143	0	0	0	0.000142857	0	0.0378571	0	0.000142857	0
C14.S01	0	0	0.000142857	0.00571429	0.000285714	0	0	0	0.667857	0	0	0	0	0	0	0	0	0	0	0	0	0	0	0.000142857	0	0.00114286	0.000142857	0.246714	0.000142857	0.00371429	0.002	0	0	0	0	0	0	0	0	0.002	0	0	0	0.000142857	0	0.0181429	0	0.000285714	0
C15.S01	0	0	0	0.00271429	0.00128571	0	0	0	0.161429	0	0	0	0	0	0	0	0	0	0.001	0	0	0.000285714	0	0.000428571	0	0.005	0.001	0.574	0	0.116429	0.0167143	0	0	0.000142857	0	0	0	0	0	0.000142857	0	0	0	0	0	0.00842857	0	0	0.000142857
C16.S01	0.000142857	0	0.000142857	0.000571429	0.00114286	0	0	0	0.417	0	0	0	0	0	0	0	0	0	0	0	0	0	0	0.000142857	0.000285714	0.00585714	0.000285714	0.289143	0	0.00342857	0.00142857	0	0	0	0	0	0	0.000285714	0	0.000285714	0	0	0	0.000285714	0	0.00871429	0	0	0
C17.S01	0.00314286	0	0.000142857	0.00228571	0.000571429	0	0	0	0.623429	0	0	0	0	0	0	0	0	0	0.000571429	0	0	0	0.000142857	0	0	0.00628571	0	0.247286	0.000142857	0.00842857	0.00257143	0	0	0.000571429	0	0	0	0.000142857	0	0.000571429	0	0	0	0	0	0.0858571	0	0	0
C18.S01	0.000285714	0	0	0.000285714	0.002	0	0	0	0.417429	0	0	0	0	0	0	0	0.000142857	0	0.000571429	0	0	0.000142857	0	0.000142857	0	0.00171429	0.000285714	0.460429	0.000428571	0.002	0.00385714	0	0	0.00571429	0	0	0	0.000428571	0.000142857	0.000142857	0	0	0	0.000142857	0	0.0182857	0	0	0
C19.S01	0	0	0	0.005	0.001	0	0	0	0.571429	0	0	0	0	0	0	0	0	0	0	0	0	0	0	0.000142857	0	0.00585714	0.000571429	0.336429	0	0.007	0.0102857	0	0	0.00128571	0	0	0	0	0	0	0	0	0	0	0	0.0201429	0	0.000142857	0
C20.S01	0.000428571	0	0.000142857	0.0105714	0.00114286	0	0	0	0.431286	0	0	0	0	0	0	0	0.000428571	0	0.000142857	0	0	0	0.000142857	0.000285714	0	0.00642857	0.000857143	0.482	0	0.00528571	0.00728571	0	0	0.000142857	0	0	0	0.000571429	0	0.000714286	0	0	0	0	0	0.008	0	0	0
C21.S01	0	0	0	0.00157143	0.000142857	0	0	0	0.648429	0	0	0	0	0	0	0	0	0	0	0	0	0	0	0	0.000142857	0.00185714	0.000142857	0.231143	0	0.00257143	0.00771429	0	0	0.000142857	0	0	0	0	0	0.000142857	0	0	0	0	0	0.0112857	0	0	0
C22.S01	0	0	0	0.000714286	0.000142857	0	0	0	0.582571	0	0	0	0	0	0	0	0	0	0	0	0	0	0	0	0	0.001	0	0.336429	0	0.00314286	0.00385714	0	0	0	0	0	0	0	0	0.000428571	0	0	0	0	0	0.0365714	0	0	0
C23.S01	0	0	0.000142857	0.008	0.000857143	0	0	0	0.452714	0	0	0	0	0	0	0	0	0	0	0	0	0	0	0.000142857	0	0.0112857	0.000285714	0.413286	0	0.00571429	0.00928571	0	0	0	0	0	0	0.000285714	0	0.000571429	0.00414286	0	0	0.000857143	0	0.0311429	0	0	0
C24.S01	0.000571429	0	0.000428571	0.00128571	0.000428571	0	0	0	0.320714	0	0.000142857	0	0	0	0	0	0	0	0	0	0	0	0	0.164571	0	0.0107143	0.000857143	0.348429	0	0.00814286	0.00157143	0	0	0.000142857	0	0	0	0.000428571	0	0.00442857	0	0	0	0.000285714	0	0.0801429	0	0.000142857	0
C25.S01	0	0	0.000428571	0.00214286	0.000571429	0	0	0	0.378857	0	0	0	0	0	0	0	0	0	0.000142857	0	0	0	0	0.000285714	0	0.00185714	0	0.491571	0	0.00985714	0.00442857	0	0	0	0	0	0	0	0	0.000285714	0	0	0	0	0	0.0434286	0	0.000428571	0
C26.S01	0	0	0	0.00342857	0.00171429	0	0	0	0.642857	0	0	0	0	0	0	0	0	0	0	0	0	0	0	0.000285714	0	0.00157143	0.000142857	0.113571	0	0.00171429	0.00114286	0	0	0	0	0.000142857	0	0	0	0	0	0	0	0	0	0.00671429	0	0	0
C27.S01	0	0	0.000142857	0.00214286	0.000285714	0	0	0	0.762143	0	0.000142857	0	0	0	0	0	0	0	0	0	0	0	0	0	0	0.00171429	0.000142857	0.17	0	0.00257143	0.00371429	0	0	0.000142857	0	0	0	0	0	0.000714286	0	0	0	0	0.000142857	0.0274286	0	0	0
C28.S01	0	0	0.000142857	0.000142857	0.000571429	0	0	0	0.676286	0	0	0	0	0	0	0	0	0	0	0	0	0	0	0.000142857	0	0.000857143	0	0.244714	0	0.00885714	0.00528571	0	0	0	0	0	0	0	0	0.000857143	0	0	0.000142857	0.000142857	0	0.0108571	0	0	0
C29.S01	0	0	0	0.000428571	0	0	0	0	0.786429	0	0	0	0	0	0	0	0	0	0	0	0	0	0	0	0	0	0.00242857	0.0987143	0	0.00171429	0.0392857	0	0	0	0	0	0	0	0	0.00185714	0	0	0	0	0	0.0231429	0	0	0
C30.S01	0.000285714	0	0.000142857	0.000857143	0.000571429	0	0	0	0.365429	0	0	0	0	0	0	0	0.000142857	0	0.000142857	0	0	0	0	0.000142857	0.000142857	0.008	0	0.423429	0	0.007	0.00157143	0	0	0.000714286	0	0	0	0.000142857	0	0.000285714	0	0.000142857	0	0	0	0.0278571	0	0	0
C31.S01	0	0	0.000285714	0.00514286	0.000714286	0	0	0	0.384286	0	0	0	0	0	0	0	0.000142857	0	0.000142857	0	0	0.000142857	0	0	0	0.00442857	0	0.158714	0	0.322	0.0502857	0	0	0	0	0	0	0	0	0.000285714	0.000142857	0	0	0	0	0.0257143	0	0	0
C32.S01	0	0	0.00157143	0.00114286	0.000142857	0	0	0	0.622714	0	0	0	0	0	0	0	0	0	0.000285714	0	0	0	0	0.000142857	0.000142857	0.00857143	0.000142857	0.275857	0	0.0177143	0.00728571	0	0	0.000142857	0	0	0	0	0.00171429	0.00157143	0	0	0	0.000142857	0	0.0121429	0	0	0
C33.S01	0	0	0.000142857	0.00185714	0	0	0	0	0.541429	0	0	0	0	0	0	0	0	0	0.000285714	0	0	0	0	0	0	0.00157143	0.000714286	0.352714	0	0.00471429	0.0382857	0	0	0	0	0	0	0	0	0.002	0	0	0.000142857	0	0	0.0224286	0	0	0
C34.S01	0	0	0	0.00185714	0.00114286	0	0	0	0.273	0	0	0	0	0	0	0	0	0	0.000142857	0	0	0	0	0.000571429	0.000142857	0.00642857	0.000428571	0.429143	0	0.0422857	0.00128571	0	0	0.000142857	0	0	0	0	0	0.003	0	0	0	0	0	0.0225714	0	0	0
C35.S01	0	0	0.000142857	0.000285714	0.000714286	0	0	0	0.668714	0	0	0	0	0	0	0	0	0	0	0	0	0	0	0	0	0.000571429	0.000142857	0.251143	0	0.000857143	0.0218571	0	0	0	0	0	0	0	0	0.000857143	0	0	0	0	0	0.0247143	0	0	0
C36.S01	0	0	0.000142857	0.00185714	0.00242857	0	0	0	0.274571	0	0	0	0	0	0	0	0	0	0.000142857	0	0	0	0	0.000142857	0.000285714	0.00428571	0.000142857	0.587429	0	0.00528571	0.00528571	0	0	0.000285714	0	0	0	0	0	0.00314286	0	0	0	0	0	0.0102857	0	0	0
C37.S01	0	0	0	0.00257143	0.000285714	0	0	0	0.515429	0	0	0	0	0	0	0	0	0	0.00114286	0	0	0	0	0	0	0.00185714	0	0.415	0	0.00485714	0.000857143	0	0	0.000285714	0	0	0	0	0.000142857	0.000428571	0	0	0	0.000142857	0	0.038	0	0	0
C38.S01	0	0	0.000571429	0.00642857	0.00157143	0	0	0	0.429857	0	0	0	0	0	0	0	0	0	0.000142857	0	0	0	0	0	0	0.00442857	0	0.422857	0	0.00714286	0.005	0	0	0	0	0	0	0	0	0.00485714	0	0	0	0	0	0.00957143	0	0	0
C39.S01	0	0	0.000571429	0.0111429	0.00171429	0	0	0	0.541571	0	0	0	0	0	0	0	0	0	0.000285714	0	0	0	0	0	0.000142857	0.00314286	0.000285714	0.367429	0	0.00385714	0.00585714	0	0	0	0	0	0	0	0.000142857	0.00228571	0	0	0	0	0.000142857	0.0218571	0	0	0
C40.S01	0	0	0.0428571	0.000142857	0.000428571	0	0	0.00242857	0.0901429	0	0.000428571	0	0	0	0	0	0	0	0	0	0	0	0.0131429	0	0	0.00371429	0	0.103286	0	0.001	0.000285714	0	0	0	0	0	0.00685714	0.351	0	0.051	0.0131429	0.00271429	0	0.014	0	0.0195714	0	0	0
C41.S01	0	0	0.000428571	0.000571429	0.000285714	0	0	0	0.612571	0	0	0	0	0	0	0	0	0	0.000142857	0	0	0	0	0.000285714	0.000142857	0.00171429	0	0.289714	0	0.00657143	0.0104286	0	0	0.000142857	0	0	0	0	0.000571429	0.00114286	0	0	0	0.000285714	0	0.0154286	0	0	0
C42.S01	0	0	0.000285714	0.00128571	0	0	0	0	0.495429	0	0	0	0	0	0	0	0	0	0	0	0	0	0	0	0.000142857	0.00157143	0.000428571	0.341429	0	0.00328571	0.081	0	0	0	0	0	0	0	0	0.00185714	0	0	0	0	0	0.0181429	0	0	0
C43.S01	0	0	0.000142857	0.00428571	0.000285714	0	0	0	0.567	0	0	0	0.000142857	0	0	0	0	0	0	0	0	0	0	0	0	0.00557143	0	0.329571	0	0.00185714	0.008	0	0	0	0	0	0	0	0	0.000285714	0	0	0	0	0	0.0232857	0	0.000142857	0
C44.S01	0	0	0	0.00728571	0.001	0	0	0	0.726143	0	0	0	0	0	0	0	0.000142857	0	0.000285714	0	0	0	0	0.000285714	0	0.003	0.000285714	0.193857	0	0.00528571	0.00428571	0	0	0.000142857	0	0	0	0	0.000142857	0	0	0	0	0	0	0.00314286	0	0	0
C45.S01	0	0	0.000142857	0.00457143	0.000285714	0	0	0	0.379	0.000142857	0	0	0	0	0	0	0	0	0.000285714	0	0	0	0	0.000285714	0	0.0522857	0.000285714	0.425571	0	0.009	0.00857143	0	0	0	0	0	0	0.000857143	0	0.000428571	0.000142857	0	0	0	0	0.0422857	0	0.001	0
C46.S01	0	0	0	0.00271429	0	0	0	0	0.637	0	0	0	0	0	0	0	0	0	0.000142857	0	0	0	0	0	0	0.00371429	0	0.261857	0	0.00257143	0.0147143	0	0	0.000142857	0	0	0	0.000142857	0	0.000142857	0	0	0.000285714	0	0	0.0412857	0	0	0
C47.S01	0	0	0.000142857	0.00128571	0.000571429	0	0	0	0.431571	0	0	0	0	0	0	0	0	0	0.000285714	0	0	0	0	0.000142857	0	0.00514286	0.000142857	0.420429	0.000142857	0.00371429	0.00842857	0	0	0	0	0	0	0	0	0.000857143	0	0	0	0.000142857	0.000142857	0.0324286	0	0	0
C48.S01	0	0	0.000285714	0.00342857	0.001	0	0	0	0.388	0	0.000142857	0	0	0	0	0	0	0	0.000428571	0	0	0	0	0.000142857	0	0.00657143	0.000428571	0.494857	0.001	0.00571429	0.002	0	0	0.00171429	0	0	0	0	0	0.00142857	0	0	0	0	0	0.0238571	0	0	0.000142857
C49.S01	0	0	0	0.00142857	0.000714286	0	0	0	0.447286	0	0	0	0	0	0	0	0	0	0.000142857	0	0	0	0	0	0	0.00114286	0	0.462429	0	0.00385714	0.00714286	0	0	0.000142857	0	0	0	0	0	0.000428571	0	0	0	0	0	0.03	0	0	0
C50.S01	0	0	0	0.00114286	0.000142857	0	0	0	0.588143	0	0	0	0	0	0	0	0	0	0.000285714	0	0	0	0	0	0	0.00485714	0.000285714	0.0921429	0	0.002	0.00142857	0	0	0	0	0	0	0	0	0.000857143	0	0	0	0	0	0.00985714	0	0	0
C51.S01	0	0	0.000142857	0.00171429	0.000571429	0	0	0	0.512429	0	0	0	0	0	0	0	0	0	0.000285714	0	0	0	0	0.000285714	0	0.00657143	0.000142857	0.286286	0	0.0141429	0.004	0	0	0.000142857	0	0	0	0.000285714	0	0.00185714	0	0	0	0	0	0.0317143	0	0	0
C52.S01	0	0	0.000142857	0.000428571	0.000428571	0	0	0	0.511857	0	0	0.000142857	0	0	0	0	0	0	0.000428571	0	0	0	0	0.000142857	0	0.00242857	0.000142857	0.228143	0	0.00314286	0.145429	0	0	0	0	0	0	0	0	0.00142857	0	0	0	0.000142857	0	0.0205714	0	0	0
C53.S01	0	0.000285714	0.000142857	0.000285714	0	0	0	0	0.654143	0	0	0	0	0	0	0	0	0	0	0	0	0	0	0	0	0.00271429	0.001	0.281286	0	0.00214286	0.0135714	0	0	0.000142857	0	0	0	0	0	0.00128571	0	0	0	0	0	0.022	0	0	0
C54.S01	0	0	0	0.000571429	0.000428571	0	0	0	0.641143	0	0	0	0	0	0	0	0	0	0	0	0	0	0	0	0	0.000571429	0.000285714	0.215286	0	0.00271429	0.000571429	0	0	0	0	0	0	0	0	0.000857143	0	0	0	0	0	0.0485714	0	0	0
C55.S01	0	0	0	0.00371429	0.000571429	0	0	0	0.571143	0	0	0	0	0	0	0	0	0	0.000285714	0.000285714	0	0	0	0	0.000285714	0.00542857	0	0.349286	0	0.00728571	0.00228571	0	0	0.000571429	0	0	0	0	0	0	0	0	0	0.000142857	0	0.0294286	0	0	0
C56.S01	0.000285714	0	0.000571429	0.000714286	0.000714286	0	0	0	0.45	0	0	0	0	0	0	0	0	0	0	0	0	0	0	0.00157143	0	0.00257143	0.000142857	0.210714	0	0.002	0.133286	0	0	0	0	0	0	0	0	0.000571429	0	0	0	0	0	0.0121429	0	0	0
C57.S01	0	0	0.000428571	0.00228571	0.00285714	0	0	0	0.684	0	0	0	0	0	0	0	0	0	0.000428571	0	0	0	0	0.000142857	0	0.00642857	0.000142857	0.187	0	0.003	0.0157143	0	0	0	0	0	0	0	0	0.00114286	0	0	0	0	0.000142857	0.0454286	0	0	0
C58.S01	0	0	0.000571429	0.00185714	0.000428571	0	0	0	0.612714	0	0	0	0	0	0	0	0.000142857	0	0.000857143	0	0	0	0	0.000285714	0	0.007	0.000142857	0.314857	0	0.003	0.0164286	0	0	0	0	0	0	0	0	0.000142857	0	0	0	0	0	0.0115714	0	0	0
C59.S01	0	0	0.000571429	0.025	0.00614286	0	0	0	0.391286	0	0	0	0	0	0	0	0	0	0.00185714	0	0	0	0	0	0	0.0174286	0.000142857	0.462286	0	0.007	0.00242857	0	0	0.000428571	0	0	0	0.000142857	0	0.009	0	0	0.000285714	0.000142857	0	0.0167143	0	0	0
C60.S01	0	0	0.000142857	0.000428571	0	0	0	0	0.627714	0	0	0	0	0	0	0	0	0	0.000142857	0	0	0	0	0.000142857	0	0.00142857	0.000285714	0.242143	0	0.00742857	0.0277143	0	0	0	0	0	0	0	0.000142857	0.00128571	0	0	0	0	0	0.0155714	0	0	0
C61.S01	0.000142857	0	0.000142857	0.000571429	0	0	0	0	0.468143	0	0	0	0	0	0	0	0.000142857	0	0	0	0	0	0	0	0.000142857	0.00428571	0	0.188714	0	0.005	0.00671429	0	0	0	0	0	0	0.000285714	0	0	0.000142857	0	0	0.000285714	0.000142857	0.009	0	0	0
C62.S01	0	0	0.000285714	0.00185714	0.000571429	0	0	0	0.627	0	0	0	0	0	0	0	0.000428571	0	0.000142857	0	0	0	0	0.000142857	0	0.00328571	0.000142857	0.242429	0	0.0331429	0.00971429	0	0	0.00171429	0	0	0	0	0	0.000142857	0	0	0	0	0	0.0495714	0	0	0
C63.S01	0.000142857	0	0.000285714	0.000714286	0.001	0	0	0	0.447714	0	0	0	0	0	0	0	0	0	0.000285714	0	0	0	0	0.000142857	0	0.00428571	0.000285714	0.423143	0	0.00157143	0.00271429	0	0	0	0	0	0	0.000142857	0	0.000285714	0	0	0.000142857	0	0	0.0514286	0	0	0
C64.S01	0	0	0.000142857	0.00771429	0.00128571	0	0	0	0.389571	0	0	0	0	0	0	0	0.000285714	0	0	0	0	0	0	0.000285714	0	0.012	0	0.400857	0	0.0181429	0.00357143	0	0	0.000142857	0	0	0	0	0	0.00114286	0.000142857	0	0	0	0	0.0375714	0	0	0
C65.S01	0	0	0.000142857	0.00142857	0.000142857	0	0	0	0.426714	0	0	0	0	0	0	0	0	0	0	0	0	0	0	0.000142857	0	0.000714286	0	0.503857	0	0.00542857	0.00585714	0	0	0	0	0	0	0	0	0.00128571	0	0	0	0	0	0.00985714	0	0	0
C66.S01	0	0	0	0	0	0	0	0	0.639429	0	0	0	0	0	0	0	0	0	0	0	0	0	0	0.000428571	0	0.000571429	0	0.312571	0	0.00242857	0.00142857	0	0	0	0	0	0	0	0	0.000714286	0	0	0	0	0	0.0107143	0	0	0
C67.S01	0	0	0	0.00142857	0.000428571	0	0	0	0.711714	0	0	0	0	0	0	0	0	0	0.000285714	0	0	0	0	0	0	0.00142857	0	0.223571	0	0.00485714	0.005	0	0	0	0	0	0	0	0.000285714	0.000428571	0	0	0	0.000142857	0	0.016	0	0	0
C68.S01	0	0	0.000142857	0.00442857	0.001	0	0	0	0.656	0	0	0	0	0	0	0	0	0	0.000142857	0	0	0	0	0	0	0.00671429	0.000428571	0.239571	0	0.00357143	0.0114286	0	0	0	0	0	0	0	0	0.00142857	0	0	0.000142857	0	0.000142857	0.0201429	0	0	0
C69.S01	0.005	0	0	0.002	0.000714286	0	0	0	0.537714	0	0	0	0	0	0	0	0	0	0	0	0	0.000142857	0	0.000285714	0	0.0151429	0	0.237571	0.000142857	0.00257143	0.0447143	0	0	0	0	0	0	0.000285714	0.000285714	0.00285714	0	0	0	0	0	0.0672857	0	0	0
C70.S01	0	0	0.000142857	0.000285714	0.000285714	0	0	0	0.774857	0	0	0	0	0	0	0	0	0	0	0	0	0	0	0	0	0.002	0	0.103857	0	0.00242857	0.0367143	0	0	0	0	0	0	0	0	0.000857143	0	0	0	0	0	0.0428571	0	0	0
C71.S01	0	0	0.000142857	0.00114286	0.000857143	0	0	0	0.612	0	0	0	0	0	0	0	0	0	0.000142857	0	0	0	0	0	0	0.000857143	0	0.306857	0	0.00128571	0.0101429	0	0	0	0	0	0	0	0	0.001	0	0	0	0	0	0.0181429	0	0	0
C72.S01	0	0	0.000285714	0.00171429	0	0	0	0	0.511571	0	0	0	0	0	0	0	0	0	0.000142857	0	0	0	0	0	0	0.00814286	0.000285714	0.276143	0	0.0101429	0.0754286	0	0	0	0	0	0	0	0	0.000142857	0	0	0	0	0.000142857	0.0231429	0	0	0
C73.S01	0	0	0.000142857	0.00271429	0.00114286	0	0	0	0.608857	0	0	0	0	0	0	0	0.000142857	0	0	0	0	0	0	0.000285714	0	0.0124286	0.000285714	0.274	0	0.00514286	0.003	0	0	0	0	0	0	0.000428571	0	0.00114286	0	0	0	0	0	0.0241429	0	0	0
C74.S01	0	0	0.000142857	0.00157143	0.000428571	0	0	0	0.465429	0	0	0	0	0	0	0	0	0	0	0	0	0	0	0	0.000285714	0.00828571	0.00214286	0.138571	0	0.00257143	0.291857	0	0	0	0	0	0	0.000142857	0	0.000571429	0	0	0	0	0	0.0514286	0	0	0
C75.S01	0	0	0.000571429	0.000571429	0	0	0	0	0.650857	0	0	0	0	0	0	0	0	0	0	0	0	0	0	0	0	0.00357143	0.000142857	0.242857	0	0.0108571	0.0138571	0	0	0.000142857	0	0	0	0	0.000285714	0.00171429	0	0	0	0.000142857	0	0.0271429	0	0	0
C76.S01	0	0	0.000142857	0.000714286	0	0	0	0	0.636714	0	0	0	0	0	0	0	0	0	0	0	0	0	0	0	0	0.00157143	0	0.301714	0	0.00228571	0.0121429	0	0	0	0	0	0	0	0	0.00128571	0	0	0	0	0	0.0118571	0	0	0
C77.S01	0	0	0.000285714	0.000142857	0.000428571	0	0	0	0.374143	0	0	0	0	0	0	0	0	0	0.000142857	0	0	0	0	0	0	0.00114286	0	0.549714	0	0.00785714	0.00157143	0	0	0	0	0	0	0	0	0.000714286	0	0	0	0	0	0.00771429	0	0	0
C78.S01	0	0	0.000142857	0	0.000428571	0	0	0	0.656286	0	0	0	0	0	0	0	0	0	0	0	0	0	0	0	0	0.00142857	0.000428571	0.297429	0	0.00242857	0.0134286	0	0	0	0	0	0	0	0	0.000571429	0	0	0	0	0	0.00642857	0	0	0
C79.S01	0	0	0.000714286	0.0107143	0.000714286	0	0	0	0.372857	0	0	0	0	0	0	0	0	0	0.000714286	0	0	0	0	0	0	0.0157143	0.000571429	0.428429	0	0.00642857	0.00485714	0	0	0	0	0	0	0	0	0.00385714	0.000142857	0	0	0.000142857	0	0.0385714	0	0.000285714	0
C80.S01	0	0.000285714	0	0.000142857	0.000142857	0	0	0	0.609286	0	0	0	0	0	0	0	0	0	0	0	0	0	0	0	0	0.00128571	0.001	0.340571	0	0.00128571	0.00142857	0	0	0.000285714	0	0	0	0	0	0.000428571	0	0	0	0	0	0.005	0	0	0
C81.S01	0	0	0.000142857	0.00214286	0.000285714	0	0	0	0.634143	0	0	0	0	0	0	0	0	0	0.000142857	0	0	0	0	0	0	0.00157143	0.000142857	0.266	0	0.00428571	0.0407143	0	0	0	0	0	0	0	0	0.001	0	0	0	0.000285714	0	0.0127143	0	0	0
C82.S01	0	0	0.000142857	0.00128571	0.000285714	0	0	0	0.391571	0	0	0	0	0	0	0	0	0	0.000142857	0	0	0	0	0	0	0.00614286	0.000428571	0.466429	0	0.00242857	0.103	0	0	0	0	0	0	0	0	0.00214286	0	0	0	0	0	0.00785714	0	0	0
C83.S01	0	0	0	0.00171429	0.00114286	0	0	0	0.443286	0	0	0	0	0	0	0	0	0	0.000428571	0	0	0	0	0	0	0.00171429	0.000142857	0.463	0	0.005	0.0258571	0	0	0	0	0	0	0.000285714	0	0.00342857	0.000142857	0	0.000142857	0	0	0.0237143	0	0	0
C84.S01	0	0	0	0.001	0	0	0	0	0.723143	0	0	0.000142857	0	0	0	0	0	0	0.000285714	0	0	0	0	0	0	0.000571429	0	0.237714	0	0.000571429	0.0107143	0	0	0.000142857	0	0	0	0	0.000285714	0.00128571	0	0	0.000142857	0	0	0.00785714	0	0	0
[truncated: 29 more columns]

## Sheet: Family_L5
Sample Number	k__Archaea;p__Euryarchaeota;c__Methanobacteria;o__Methanobacteriales;f__Methanobacteriaceae	k__Archaea;p__Euryarchaeota;c__Thermoplasmata;o__E2;f__[Methanomassiliicoccaceae]	k__Bacteria;p__Actinobacteria;c__Actinobacteria;o__Actinomycetales;f__	k__Bacteria;p__Actinobacteria;c__Actinobacteria;o__Actinomycetales;f__ACK-M1	k__Bacteria;p__Actinobacteria;c__Actinobacteria;o__Actinomycetales;f__Actinomycetaceae	k__Bacteria;p__Actinobacteria;c__Actinobacteria;o__Actinomycetales;f__Brevibacteriaceae	k__Bacteria;p__Actinobacteria;c__Actinobacteria;o__Actinomycetales;f__Cellulomonadaceae	k__Bacteria;p__Actinobacteria;c__Actinobacteria;o__Actinomycetales;f__Corynebacteriaceae	k__Bacteria;p__Actinobacteria;c__Actinobacteria;o__Actinomycetales;f__Dermabacteraceae	k__Bacteria;p__Actinobacteria;c__Actinobacteria;o__Actinomycetales;f__Dermacoccaceae	k__Bacteria;p__Actinobacteria;c__Actinobacteria;o__Actinomycetales;f__Dietziaceae	k__Bacteria;p__Actinobacteria;c__Actinobacteria;o__Actinomycetales;f__Frankiaceae	k__Bacteria;p__Actinobacteria;c__Actinobacteria;o__Actinomycetales;f__Geodermatophilaceae	k__Bacteria;p__Actinobacteria;c__Actinobacteria;o__Actinomycetales;f__Gordoniaceae	k__Bacteria;p__Actinobacteria;c__Actinobacteria;o__Actinomycetales;f__Intrasporangiaceae	k__Bacteria;p__Actinobacteria;c__Actinobacteria;o__Actinomycetales;f__Kineosporiaceae	k__Bacteria;p__Actinobacteria;c__Actinobacteria;o__Actinomycetales;f__Microbacteriaceae	k__Bacteria;p__Actinobacteria;c__Actinobacteria;o__Actinomycetales;f__Micrococcaceae	k__Bacteria;p__Actinobacteria;c__Actinobacteria;o__Actinomycetales;f__Mycobacteriaceae	k__Bacteria;p__Actinobacteria;c__Actinobacteria;o__Actinomycetales;f__Nocardiaceae	k__Bacteria;p__Actinobacteria;c__Actinobacteria;o__Actinomycetales;f__Nocardioidaceae	k__Bacteria;p__Actinobacteria;c__Actinobacteria;o__Actinomycetales;f__Nocardiopsaceae	k__Bacteria;p__Actinobacteria;c__Actinobacteria;o__Actinomycetales;f__Promicromonosporaceae	k__Bacteria;p__Actinobacteria;c__Actinobacteria;o__Actinomycetales;f__Propionibacteriaceae	k__Bacteria;p__Actinobacteria;c__Actinobacteria;o__Actinomycetales;f__Pseudonocardiaceae	k__Bacteria;p__Actinobacteria;c__Actinobacteria;o__Actinomycetales;f__Sporichthyaceae	k__Bacteria;p__Actinobacteria;c__Actinobacteria;o__Actinomycetales;f__Tsukamurellaceae	k__Bacteria;p__Actinobacteria;c__Actinobacteria;o__Actinomycetales;f__Yaniellaceae	k__Bacteria;p__Actinobacteria;c__Actinobacteria;o__Bifidobacteriales;f__Bifidobacteriaceae	k__Bacteria;p__Actinobacteria;c__Coriobacteriia;o__Coriobacteriales;f__Coriobacteriaceae	k__Bacteria;p__Actinobacteria;c__Rubrobacteria;o__Rubrobacterales;f__Rubrobacteraceae	k__Bacteria;p__Actinobacteria;c__Thermoleophilia;o__Gaiellales;f__AK1AB1_02E	k__Bacteria;p__Actinobacteria;c__Thermoleophilia;o__Solirubrobacterales;f__	k__Bacteria;p__Actinobacteria;c__Thermoleophilia;o__Solirubrobacterales;f__Conexibacteraceae	k__Bacteria;p__Actinobacteria;c__Thermoleophilia;o__Solirubrobacterales;f__Patulibacteraceae	k__Bacteria;p__Bacteroidetes;c__Bacteroidia;o__Bacteroidales;f__	k__Bacteria;p__Bacteroidetes;c__Bacteroidia;o__Bacteroidales;f__Bacteroidaceae	k__Bacteria;p__Bacteroidetes;c__Bacteroidia;o__Bacteroidales;f__Porphyromonadaceae	k__Bacteria;p__Bacteroidetes;c__Bacteroidia;o__Bacteroidales;f__Prevotellaceae	k__Bacteria;p__Bacteroidetes;c__Bacteroidia;o__Bacteroidales;f__Rikenellaceae	k__Bacteria;p__Bacteroidetes;c__Bacteroidia;o__Bacteroidales;f__S24-7	k__Bacteria;p__Bacteroidetes;c__Bacteroidia;o__Bacteroidales;f__[Barnesiellaceae]	k__Bacteria;p__Bacteroidetes;c__Bacteroidia;o__Bacteroidales;f__[Odoribacteraceae]	k__Bacteria;p__Bacteroidetes;c__Bacteroidia;o__Bacteroidales;f__[Paraprevotellaceae]	k__Bacteria;p__Bacteroidetes;c__Cytophagia;o__Cytophagales;f__	k__Bacteria;p__Bacteroidetes;c__Cytophagia;o__Cytophagales;f__Cytophagaceae	k__Bacteria;p__Bacteroidetes;c__Flavobacteriia;o__Flavobacteriales;f__Flavobacteriaceae	k__Bacteria;p__Bacteroidetes;c__Flavobacteriia;o__Flavobacteriales;f__[Weeksellaceae]	k__Bacteria;p__Bacteroidetes;c__Sphingobacteriia;o__Sphingobacteriales;f__
P01.S01	0.018	0.000428571	0	0	0.000142857	0	0	0	0	0	0	0	0	0	0	0	0	0	0	0	0	0	0	0	0	0	0	0	0.001	0.00228571	0	0	0	0	0	0	0.105143	0.317143	0.00385714	0.0198571	0.000428571	0.000285714	0.00171429	0.000285714	0	0	0	0	0
P01.S02	0.000571429	0	0	0	0	0	0	0	0	0	0	0	0	0	0	0	0	0.000428571	0	0	0	0	0	0	0	0	0	0	0.000428571	0.000142857	0	0	0	0	0	0.000142857	0.317143	0.0661429	0.0125714	0.0125714	0.00814286	0.000714286	0.00342857	0.00314286	0	0	0	0	0
P01.S03	0.000285714	0	0	0	0	0	0	0.000285714	0	0	0	0	0	0	0	0	0.000285714	0.000142857	0	0	0	0	0	0	0	0	0	0	0.00485714	0.001	0	0	0	0	0	0.000142857	0.221571	0.0977143	0.0225714	0.0107143	0.00414286	0.000571429	0.00242857	0.00185714	0	0	0	0	0
P01.S04	0.000142857	0	0	0	0	0	0.000142857	0.000285714	0	0	0	0	0	0	0	0	0	0.000285714	0	0	0	0	0	0	0	0	0	0	0.001	0.000428571	0	0	0	0	0	0.000571429	0.447857	0.0512857	0.0272857	0.0124286	0.0134286	0.00114286	0.00457143	0.00842857	0	0	0	0	0
P01.S05	0	0	0	0	0	0	0	0	0	0	0	0	0	0	0	0	0	0.000142857	0	0	0	0	0	0	0	0	0	0	0.00157143	0.000285714	0	0	0	0	0	0.000428571	0.0318571	0.01	0.00314286	0.00442857	0.00971429	0	0.00114286	0.00542857	0	0	0	0	0
P01.S06	0.000285714	0	0	0	0	0	0	0	0	0	0	0	0	0	0	0	0	0	0	0	0	0	0	0	0	0	0	0	0.000142857	0.000428571	0	0	0	0	0	0	0.0225714	0.00357143	0.00771429	0.00685714	0.000428571	0.000428571	0.000571429	0.000142857	0	0.000428571	0.000142857	0.000285714	0
P01.S07	0	0	0	0	0	0	0	0.000285714	0	0	0	0	0	0	0	0	0	0.000142857	0	0	0	0	0	0	0	0	0	0	0.000142857	0	0	0	0	0	0	0	0.00942857	0.001	0.000142857	0.369714	0.000285714	0	0	0.000285714	0	0	0	0	0
P01.S08	0.000142857	0	0	0	0.000142857	0	0	0	0	0	0	0	0	0	0	0	0	0	0	0	0	0	0	0	0	0	0	0	0.00228571	0.00114286	0	0	0	0	0	0	0.534	0.077	0.00314286	0.018	0.00342857	0.000285714	0.000285714	0.125	0	0	0	0	0
P01.S09	0	0	0	0	0	0	0	0.001	0	0	0	0	0	0	0	0	0	0	0	0	0	0	0	0	0	0	0	0	0.000857143	0.00514286	0	0	0	0	0	0	0.482714	0.0845714	0.00514286	0.0881429	0.004	0.000142857	0.00442857	0.0672857	0	0	0	0	0
P01.S10	0.000142857	0	0	0	0	0	0	0.000285714	0	0	0	0	0	0	0	0	0	0	0	0	0	0	0	0	0	0	0	0	0.00157143	0.00128571	0	0	0	0	0	0.000285714	0.397714	0.0495714	0.004	0.0691429	0.00657143	0.000428571	0.0185714	0.063	0	0	0.000714286	0.000142857	0
P01.S11	0	0	0	0	0.000142857	0	0	0	0	0	0	0	0	0	0	0	0	0	0	0	0	0	0	0	0	0	0	0	0	0.000285714	0	0	0	0	0	0	0.555143	0.0522857	0.00371429	0.0241429	0.00971429	0	0.00442857	0.0972857	0	0	0	0	0
P01.S12	0.000285714	0	0	0	0.000142857	0	0	0.000428571	0	0	0	0	0	0	0	0	0	0.000142857	0	0	0	0	0	0	0	0	0	0	0.00114286	0.000285714	0	0	0	0	0	0	0.404286	0.0622857	0.00442857	0.0218571	0.0125714	0.000285714	0.00585714	0.136714	0	0	0	0.000142857	0
P01.S13	0.00128571	0	0	0	0	0	0	0.000285714	0	0	0	0	0	0	0	0	0	0	0	0	0	0	0	0	0	0	0	0	0.00657143	0.001	0	0	0	0	0	0.000142857	0.330571	0.0657143	0.004	0.0455714	0.016	0.000571429	0.00685714	0.146571	0	0	0	0.000142857	0
P01.S14	0.000714286	0.000142857	0	0	0	0	0	0.000142857	0	0	0	0	0	0	0	0	0	0	0	0	0	0	0	0	0	0	0	0	0.00128571	0.000285714	0	0	0	0	0	0	0.356	0.0457143	0.0194286	0.0251429	0.00557143	0.000428571	0.00485714	0.101571	0	0	0	0	0
P02.S01	0	0	0	0	0.000285714	0	0	0.000142857	0	0	0	0	0	0	0	0	0	0	0	0	0	0	0	0	0	0	0	0	0.000428571	0.00371429	0	0	0	0	0	0	0.296143	0.279571	0.00214286	0.026	0.0557143	0	0.00585714	0.0431429	0	0	0	0	0
P03.S01	0.000428571	0	0	0	0	0	0	0.000285714	0	0	0	0	0	0	0	0	0	0	0	0	0	0	0	0	0	0	0	0	0.000571429	0.0215714	0	0	0	0	0	0.000285714	0.270143	0.0514286	0.0491429	0.035	0.014	0.00157143	0.00728571	0.00771429	0	0	0	0	0
P04.S01	0	0	0	0	0	0	0	0	0	0	0	0	0	0	0	0	0	0.000142857	0	0	0	0	0	0	0	0	0	0	0.00414286	0.000428571	0	0	0	0	0	0	0.353	0.136143	0.00285714	0.022	0.0101429	0.00128571	0.00342857	0.00371429	0	0	0	0	0
P05.S01	0	0	0	0	0.000142857	0	0	0	0	0	0	0	0	0	0	0	0	0	0	0	0	0	0	0	0	0	0	0	0.00942857	0.00142857	0	0	0	0	0	0.000285714	0.152571	0.0291429	0.00557143	0.0878571	0.00771429	0.00228571	0.00257143	0.00357143	0	0	0	0	0
P05.S02	0	0	0	0	0	0	0	0	0	0	0	0	0	0	0	0	0	0	0	0	0	0	0	0	0	0	0	0	0.00457143	0.00114286	0	0	0	0	0	0	0.240286	0.0351429	0.000142857	0.0821429	0.002	0.00242857	0.000428571	0.00757143	0	0	0	0	0
P05.S04	0.000571429	0	0	0	0	0	0	0.000142857	0	0	0	0	0	0	0	0	0	0	0	0	0	0	0	0	0	0	0	0	0.0158571	0.000285714	0	0	0	0	0	0	0.644143	0.100571	0.00342857	0.0115714	0.00128571	0.000428571	0.000428571	0.00642857	0	0	0	0	0
P05.S05	0	0	0	0	0	0	0	0.000428571	0	0	0	0	0	0	0	0	0	0	0	0	0	0	0	0	0	0	0	0	0.0492857	0.000285714	0	0	0	0	0	0	0.381429	0.0771429	0.000285714	0.0201429	0.00414286	0.0102857	0.00314286	0.004	0	0.000142857	0	0	0
P05.S06	0.000714286	0	0	0	0	0	0	0.000428571	0	0	0	0	0	0	0	0	0	0	0	0	0	0	0	0	0	0	0	0	0.0218571	0.000428571	0	0	0	0	0	0	0.502429	0.0555714	0.00242857	0.0448571	0.00114286	0.0135714	0.00985714	0.00457143	0	0	0	0	0
P05.S07	0	0	0	0	0	0	0	0	0	0	0	0	0	0	0	0	0	0	0	0	0	0	0	0	0	0	0	0	0.0431429	0.000285714	0	0	0	0	0	0	0.341714	0.0347143	0.00914286	0.0971429	0.00671429	0.0107143	0.0134286	0.00485714	0	0	0	0	0
P05.S08	0	0	0	0	0	0	0	0.000142857	0	0	0	0	0	0	0	0	0	0	0	0	0	0	0	0	0	0	0	0	0.0928571	0.00114286	0	0	0	0	0	0.000142857	0.285714	0.06	0.00414286	0.105286	0.0155714	0.00528571	0.012	0.00514286	0	0	0	0	0
P06.S01	0.0247143	0	0	0	0	0	0	0	0	0	0	0	0	0	0.000142857	0	0	0	0	0	0	0	0	0	0	0	0	0	0.00328571	0.001	0	0	0	0	0	0.000285714	0.184286	0.152571	0.0425714	0.139429	0.00642857	0.00171429	0.00485714	0.00228571	0	0	0	0	0
P06.S02	0.0102857	0	0	0	0	0	0	0	0	0	0	0	0	0	0	0	0	0	0	0	0	0	0	0	0	0	0	0	0.00114286	0.001	0	0	0	0	0	0	0.250571	0.0532857	0.00842857	0.212286	0.00185714	0.000142857	0.009	0.00285714	0	0	0	0	0
P06.S03	0.012	0	0	0	0.000142857	0	0	0	0	0	0	0	0	0	0	0	0	0	0	0	0	0	0	0	0	0	0	0	0.00528571	0.000857143	0	0	0	0	0	0.000857143	0.315857	0.0467143	0.0451429	0.0444286	0.00642857	0.000857143	0.00471429	0.00971429	0	0	0	0	0
P06.S05	0.0127143	0	0	0	0	0	0	0.000142857	0	0	0	0	0	0	0	0	0	0	0	0	0	0	0	0	0	0	0	0	0.0147143	0.000714286	0	0	0	0	0	0.000428571	0.201143	0.046	0.0148571	0.105286	0.0167143	0.00128571	0.0107143	0.00885714	0	0	0	0	0
P06.S06	0.0227143	0	0	0	0	0	0	0.000285714	0	0	0	0	0	0	0	0	0	0	0	0	0	0	0	0	0	0	0	0	0.091	0.000285714	0	0	0	0	0	0.000428571	0.134429	0.0552857	0.0235714	0.104286	0.00371429	0.000714286	0.0122857	0.002	0	0	0	0	0
P06.S07	0.0624286	0	0	0	0	0	0	0	0	0	0	0	0	0	0	0	0	0	0	0	0	0	0	0	0	0	0	0	0.0315714	0.000571429	0	0	0	0	0	0	0.178286	0.0568571	0.0214286	0.0677143	0.00514286	0.001	0.0134286	0.00128571	0	0	0	0	0
P07.S01	0.000142857	0	0	0	0.000571429	0	0	0.00314286	0	0	0	0	0	0	0	0	0	0.000857143	0	0	0	0	0.000142857	0	0	0	0	0	0.000428571	0.00442857	0.000142857	0	0	0	0	0.000285714	0.368143	0.361	0.00128571	0.0217143	0.00671429	0.000571429	0.00185714	0.001	0	0	0	0	0
P08.S01	0.000285714	0	0	0	0.000142857	0	0	0.000142857	0	0	0	0	0	0	0	0	0	0.000142857	0	0	0	0	0	0	0	0	0	0	0.008	0.000285714	0	0	0	0	0	0	0.386286	0.0655714	0.0121429	0.00328571	0.000142857	0.000714286	0.000714286	0.000428571	0	0	0	0	0
P09.S01	0.00285714	0	0	0	0.000142857	0	0	0	0	0	0	0	0	0	0	0	0	0	0	0	0	0	0	0	0	0	0	0	0.000428571	0.000428571	0	0	0	0	0	0.000428571	0.390857	0.0368571	0.00971429	0.00628571	0.00828571	0.000571429	0.00528571	0.00514286	0	0	0	0	0
P09.S02	0	0	0	0	0.000142857	0	0	0	0	0	0	0	0	0	0	0	0	0	0	0	0	0	0	0	0	0	0	0	0.000428571	0.000142857	0	0	0	0	0	0	0.0228571	0.0142857	0.00328571	0.00228571	0.000714286	0	0.000857143	0.000285714	0	0	0	0	0
P09.S03	0.000142857	0	0	0	0	0	0	0.000142857	0	0	0	0	0	0	0	0	0	0.000142857	0	0	0	0	0	0	0	0	0	0	0.000428571	0	0	0	0	0	0	0	0.0531429	0.00871429	0.00728571	0.00628571	0.00285714	0.000428571	0.000714286	0.000857143	0	0	0	0	0
P10.S01	0	0	0	0	0	0	0	0.00214286	0	0	0	0	0	0	0	0	0	0	0	0	0	0	0	0	0	0	0	0	0.000714286	0.000142857	0	0	0	0	0	0.000714286	0.430286	0.197429	0.00271429	0.0152857	0.00657143	0.000571429	0.00271429	0.00257143	0	0	0	0	0
P10.S02	0	0	0	0	0.000285714	0	0	0.000285714	0	0	0	0	0	0	0	0	0	0.000142857	0	0	0	0	0	0	0	0	0	0	0.0104286	0.00114286	0	0	0	0	0	0.000428571	0.346	0.0321429	0.0204286	0.1	0.0128571	0.000428571	0.00357143	0.00614286	0	0	0	0	0
P11.S01	0.004	0	0	0	0	0	0	0.000142857	0	0	0	0	0	0	0	0	0	0	0	0	0	0	0	0	0	0	0	0	0.00428571	0.00214286	0	0	0	0	0	0.000428571	0.379857	0.0802857	0.0141429	0.028	0.00742857	0.000285714	0.0268571	0.00285714	0	0	0	0	0
P11.S02	0.007	0	0	0	0.000142857	0	0.000142857	0.000142857	0	0	0	0	0.000142857	0	0	0	0	0.000285714	0	0	0	0	0	0	0	0	0	0	0.00257143	0.000571429	0	0	0	0	0	0	0.0485714	0.0138571	0.00185714	0.0267143	0.00785714	0.000857143	0.00214286	0.00128571	0	0	0.000142857	0	0
P11.S03	0.000142857	0	0	0	0	0	0	0.00357143	0	0	0	0	0	0	0	0	0	0.000142857	0	0	0	0	0	0	0	0	0	0	0.001	0.000428571	0	0	0	0	0	0	0.0244286	0.00542857	0.002	0.00314286	0.00485714	0.000285714	0.000714286	0.000428571	0	0	0	0	0
P12.S01	0	0	0	0	0	0	0	0.00314286	0	0	0	0	0	0	0.000285714	0	0	0.000142857	0	0	0	0	0	0	0	0	0	0	0.00257143	0.000571429	0	0	0	0	0	0.000285714	0.269714	0.0225714	0.003	0.0245714	0.00885714	0.001	0.00171429	0.00228571	0	0	0	0	0
P12.S02	0	0	0	0	0	0	0	0.000142857	0	0	0	0	0	0	0	0	0	0	0	0	0	0	0	0	0	0	0	0	0.000857143	0.000142857	0	0	0	0	0	0	0.388286	0.00471429	0.00457143	0.00185714	0.000142857	0	0.00114286	0.000142857	0	0	0	0	0
P13.S01	0.000142857	0	0	0	0.000428571	0	0	0	0	0	0	0	0	0	0	0	0	0.000142857	0	0	0	0	0	0	0	0	0	0	0.000571429	0.000571429	0	0	0	0	0	0.000857143	0.407	0.0291429	0.008	0.0174286	0.0152857	0.000571429	0.00271429	0.00657143	0	0	0	0	0
P13.S02	0	0	0	0	0	0	0	0	0	0	0	0	0	0	0	0	0	0	0	0	0	0	0	0	0	0	0	0	0	0	0	0	0	0	0	0	0.363571	0.00571429	0.000714286	0.000285714	0	0	0.000285714	0.000142857	0	0	0	0	0
P13.S03	0	0	0	0	0	0	0	0	0	0	0	0	0	0	0	0	0	0.000428571	0	0	0	0	0	0	0	0	0	0	0.1	0.001	0	0	0	0	0	0.000142857	0.264571	0.0194286	0.00328571	0.00885714	0.01	0.000857143	0.00271429	0.00414286	0	0	0	0	0
P14.S01	0.00142857	0	0	0	0	0	0	0.000142857	0	0	0	0	0	0	0	0	0	0.000142857	0	0	0	0	0	0	0	0	0	0	0.01	0.000428571	0	0	0	0	0	0.000142857	0.0747143	0.011	0.00485714	0.00385714	0.00657143	0.000571429	0.00428571	0.000857143	0	0	0	0	0
P14.S02	0.000714286	0	0	0	0	0	0	0.000142857	0	0	0	0	0	0	0	0	0	0	0	0	0	0	0	0	0	0	0	0	0.00185714	0.000142857	0	0	0	0	0	0	0.0265714	0.00757143	0.00185714	0.00371429	0.00128571	0.000285714	0.0324286	0.000428571	0	0	0	0	0
P14.S03	0	0	0	0	0.000285714	0	0	0	0	0	0	0	0	0	0	0	0	0.000142857	0	0	0	0	0	0	0	0	0	0	0.00257143	0.000714286	0	0	0	0	0	0.000142857	0.0667143	0.0221429	0.00485714	0.0175714	0.00828571	0.000428571	0.00128571	0.00114286	0	0	0	0	0
P14.S04	0.00114286	0	0	0	0	0	0	0	0	0	0	0	0	0	0	0	0	0.000142857	0	0	0	0	0	0	0	0	0	0	0.000857143	0.00357143	0	0	0	0	0	0	0.0461429	0.218571	0.004	0.00842857	0.0118571	0.000428571	0.032	0.00471429	0	0	0	0	0
P14.S06	0	0	0	0	0	0	0	0	0	0	0	0	0	0	0	0	0	0	0	0	0	0	0	0	0	0	0	0	0.002	0	0	0	0	0	0	0	0.0132857	0.00228571	0.000571429	0.00285714	0.00185714	0	0	0.00128571	0	0	0	0	0
P15.S01	0	0	0	0	0	0	0	0.000142857	0	0	0	0	0	0	0	0	0	0.000142857	0	0	0	0	0	0	0	0	0	0	0.00514286	0.000142857	0	0	0	0	0	0.000285714	0.161714	0.0285714	0.003	0.00614286	0.00257143	0.000571429	0.00242857	0.000571429	0	0	0	0	0
P15.S02	0	0	0	0	0	0	0	0	0	0	0	0	0	0	0	0	0	0	0	0	0	0	0	0	0	0	0	0	0.0511429	0.00314286	0	0	0	0	0	0.000142857	0.193	0.0557143	0.000714286	0.000857143	0.002	0.000285714	0	0.000428571	0	0	0	0	0
P15.S03	0	0	0	0	0	0	0	0	0	0	0	0	0	0	0	0	0	0.000285714	0	0	0	0	0	0	0	0	0	0	0.110429	0.00771429	0	0	0	0	0	0.000142857	0.359143	0.0451429	0.0261429	0.0154286	0.00628571	0.000428571	0.0211429	0.00557143	0	0	0	0	0
P16.S01	0.000571429	0	0	0	0	0	0	0	0	0	0	0	0	0	0.000857143	0	0	0.000714286	0	0	0.000714286	0	0	0	0	0	0.000142857	0	0.00571429	0.000857143	0	0	0	0	0	0.000285714	0.0695714	0.0141429	0.00542857	0.00457143	0.0105714	0.000428571	0.00342857	0.00485714	0	0	0	0	0
P16.S02	0	0	0	0	0.000142857	0	0	0.000142857	0	0	0	0	0	0	0	0	0	0.000571429	0	0	0	0	0	0	0	0	0	0	0.00614286	0.00171429	0	0	0	0	0	0	0.472429	0.0455714	0.0152857	0.0655714	0.00785714	0.034	0.0165714	0.00471429	0	0	0	0	0
P17.S01	0	0	0	0	0	0	0	0.000285714	0	0	0	0	0	0	0	0	0	0	0	0	0	0	0	0	0	0	0	0	0.00128571	0.00314286	0	0	0	0	0	0.000142857	0.197286	0.0358571	0.127429	0.0112857	0.00942857	0.000428571	0.00357143	0.003	0	0	0	0	0
P18.S01	0.00242857	0.000142857	0	0	0.000142857	0	0	0.00142857	0.000142857	0	0	0	0	0	0	0	0	0	0	0	0	0	0	0	0	0	0	0	0.00414286	0.00357143	0	0	0	0	0	0.000142857	0.190857	0.0464286	0.00728571	0.0511429	0.013	0.006	0.0124286	0.00385714	0	0	0	0.000142857	0
P18.S02	0.000142857	0	0	0	0	0	0	0	0	0	0	0	0	0	0	0	0	0	0	0	0	0	0	0	0	0	0	0	0.00171429	0.000285714	0	0	0	0	0	0	0.4	0.0527143	0.0131429	0.0201429	0.0118571	0.0101429	0.00642857	0.004	0	0	0	0	0
P19.S01	0	0	0	0	0	0	0	0	0	0	0	0	0	0	0	0	0	0	0	0	0	0	0	0	0	0	0	0	0.000714286	0	0	0	0	0	0	0	0.273	0.246	0.00128571	0.00528571	0.00857143	0.000428571	0.000714286	0.00142857	0	0	0	0	0
P19.S02	0	0	0	0	0.000285714	0	0	0	0	0	0	0	0	0	0	0	0	0.000142857	0	0	0	0	0	0	0	0	0	0	0.000571429	0.000571429	0	0	0	0	0	0	0.583571	0.147857	0.00557143	0.01	0.012	0.000428571	0.00128571	0.00357143	0	0	0	0	0
P20.S01	0	0	0	0	0.000285714	0	0	0	0	0	0	0	0	0	0	0	0	0.000142857	0	0	0	0	0	0	0	0	0	0	0.000428571	0.002	0	0	0	0	0	0.000142857	0.326857	0.226571	0.016	0.0564286	0.00471429	0.000428571	0.006	0.001	0	0	0	0	0
P20.S02	0	0	0	0	0	0	0	0	0	0	0	0	0	0	0	0	0	0.000142857	0	0	0	0	0	0	0	0	0	0	0.000714286	0.0185714	0	0	0	0	0	0	0.250571	0.0612857	0.00885714	0.0517143	0.00657143	0	0.008	0.00857143	0	0	0	0	0
P20.S03	0.000428571	0	0	0	0	0	0	0	0	0	0	0	0	0	0	0	0	0	0	0	0	0	0	0	0	0	0	0	0.00471429	0.00428571	0	0	0.000142857	0	0	0	0.332714	0.141857	0.024	0.043	0.00971429	0.000142857	0.0121429	0.00857143	0	0	0	0	0
P21.S01	0	0	0	0	0	0	0	0	0	0	0	0	0	0	0	0	0	0	0	0	0	0	0	0	0	0	0	0	0.00128571	0.000571429	0	0	0	0	0	0.000142857	0.281143	0.0574286	0.008	0.0378571	0.0101429	0.000857143	0.00228571	0.00457143	0	0	0	0.000285714	0
P21.S02	0	0	0	0	0	0	0	0.000285714	0	0	0	0	0	0	0	0	0	0.000285714	0	0	0	0	0	0	0	0	0	0	0.00385714	0.000571429	0	0	0	0	0	0	0.0504286	0.00785714	0.006	0.00971429	0.00585714	0.000571429	0.000714286	0.00557143	0	0	0	0	0
P21.S04	0	0	0	0	0.000285714	0	0	0.000285714	0	0	0	0	0	0	0	0	0	0	0	0	0	0	0	0	0	0	0	0	0.000285714	0.000142857	0	0	0	0	0	0	0.647	0.0124286	0.00514286	0.0118571	0.00742857	0.000285714	0.000857143	0.00528571	0	0	0	0	0
P21.S07	0.000285714	0	0	0	0.000142857	0	0	0	0	0	0	0	0	0	0	0	0	0.000142857	0	0	0	0	0	0	0	0	0	0	0.002	0.000285714	0	0	0	0	0	0	0.0217143	0.00871429	0.00228571	0.00814286	0.001	0.000142857	0.00114286	0.000428571	0	0	0	0	0
P21.S08	0.000428571	0	0	0	0	0	0	0	0	0	0	0	0	0	0	0	0	0	0	0	0	0	0	0	0	0	0	0	0.000428571	0.000285714	0	0	0	0	0	0	0.0261429	0.00585714	0.00128571	0.00785714	0.00457143	0.000142857	0.00171429	0.000714286	0	0	0	0.000857143	0
P21.S09	0	0	0	0	0.000142857	0	0	0	0	0	0	0	0	0	0	0	0	0	0	0	0	0	0	0	0	0	0	0	0.00285714	0.00114286	0	0	0	0	0	0.000142857	0.0421429	0.00957143	0.007	0.00914286	0.006	0.000714286	0.002	0.003	0	0	0.000142857	0	0
P22.S01	0	0	0	0	0.000142857	0	0	0.000142857	0	0	0	0	0	0	0	0	0	0.00114286	0	0	0	0	0	0	0	0	0	0	0.00242857	0.000428571	0	0	0	0	0	0.000285714	0.329571	0.0201429	0.005	0.0727143	0.0134286	0.000142857	0.00728571	0.002	0	0	0	0	0
P22.S02	0	0	0	0	0	0	0	0.00114286	0	0	0	0	0	0	0	0	0	0	0	0	0	0	0	0	0	0	0	0	0.002	0.000428571	0	0	0	0	0	0	0.0638571	0.00942857	0.00228571	0.00928571	0.00228571	0.000142857	0.000714286	0.00257143	0.000142857	0	0	0	0
P22.S03	0.000142857	0	0	0	0	0	0	0	0	0	0	0	0	0	0	0	0.000142857	0.000571429	0	0	0	0	0	0	0	0	0	0	0.0665714	0.00657143	0	0	0	0	0	0	0.0541429	0.00842857	0.000714286	0.0195714	0.003	0.000285714	0.000857143	0	0	0	0.000428571	0	0
P23.S01	0	0	0	0	0	0	0	0	0	0	0	0	0	0	0	0	0	0	0	0	0	0	0	0	0	0	0	0	0.0932857	0.00785714	0	0	0	0	0	0	0.225	0.00528571	0.241	0.00214286	0.000857143	0	0.000428571	0.000142857	0	0	0	0	0
P24.S01	0	0	0	0	0.000142857	0	0	0.000285714	0	0	0	0	0	0	0	0	0	0.000285714	0	0	0	0	0	0	0	0	0	0	0.000285714	0.000285714	0	0	0	0	0	0	0.147	0.0144286	0.114	0.0108571	0.00128571	0	0.000428571	0.00157143	0	0	0	0	0
P25.S01	0	0	0	0	0.002	0	0	0.000714286	0	0	0	0	0	0	0	0	0.000142857	0.000285714	0	0	0.000428571	0	0	0	0	0	0	0	0.00871429	0.00571429	0	0	0	0	0	0.000142857	0.139429	0.0138571	0.00385714	0.0114286	0.00371429	0	0.003	0.00128571	0	0	0	0	0
P26.S01	0	0	0	0	0.00171429	0	0	0	0	0	0	0	0	0	0	0	0	0	0.000142857	0	0	0.00114286	0	0	0	0	0	0	0.00942857	0.00628571	0	0	0	0	0	0	0.110286	0.0104286	0.00285714	0.0814286	0.00828571	0.021	0.00971429	0.000285714	0	0	0	0.000285714	0
P26.S02	0	0	0	0	0	0	0	0.000142857	0	0	0	0	0	0	0	0	0	0	0	0	0	0	0	0	0	0	0	0	0.004	0.002	0	0	0	0	0	0	0.317714	0.0447143	0.00157143	0.0608571	0.00642857	0.000142857	0.000285714	0.00214286	0	0	0	0	0
P26.S03	0	0	0	0	0	0	0	0	0	0	0	0	0	0	0	0	0	0	0	0	0	0	0	0	0	0	0	0	0.00171429	0.00485714	0	0	0	0	0	0.000857143	0.0905714	0.117286	0.000428571	0.0167143	0.006	0.000285714	0	0.00214286	0	0	0	0	0
P26.S04	0	0	0	0	0	0	0	0.000142857	0	0	0	0	0	0	0	0	0	0.000285714	0	0	0	0	0	0	0	0	0	0	0	0.000714286	0	0	0	0	0	0	0.259571	0.323571	0.000428571	0.0101429	0.00342857	0	0	0.000714286	0	0	0	0	0
P26.S05	0	0	0	0	0.000428571	0	0	0.000428571	0	0	0	0	0	0	0	0	0	0	0	0	0	0	0	0	0	0	0	0	0.000428571	0.000285714	0	0	0	0	0	0.000142857	0.457857	0.0807143	0.00642857	0.0185714	0.00857143	0.000142857	0.00328571	0.00657143	0	0	0	0	0
P26.S06	0	0	0	0	0	0	0	0	0	0	0	0	0	0	0	0	0	0	0	0	0	0	0	0	0	0	0	0	0.00414286	0.000285714	0	0	0	0	0	0	0.386	0.110286	0.00285714	0.0138571	0.00685714	0.000142857	0.00114286	0.00314286	0	0	0	0.000142857	0
P27.S01	0	0	0	0	0	0	0	0.000142857	0	0	0	0	0	0	0	0	0	0	0	0	0	0	0	0	0	0	0	0	0.00485714	0.000714286	0	0	0	0	0	0.000142857	0.370714	0.186286	0.0151429	0.0884286	0.00614286	0.000714286	0.00257143	0.00642857	0	0	0	0	0
P27.S02	0	0	0	0	0	0	0	0.000142857	0	0	0	0	0	0	0	0	0	0	0	0	0	0	0	0	0	0	0	0	0.000714286	0.000571429	0	0	0	0	0	0.000142857	0.453714	0.099	0.0158571	0.0991429	0.00757143	0	0.000714286	0.00342857	0	0	0	0	0
P27.S03	0.000142857	0	0	0	0	0	0	0.000571429	0	0	0	0	0	0	0	0	0	0	0	0	0	0	0	0	0	0	0	0	0.000142857	0	0	0	0	0	0	0	0.006	0.00328571	0.00214286	0.00271429	0.00328571	0	0.000428571	0	0	0	0	0	0
P28.S01	0.000142857	0	0	0	0	0	0	0	0	0	0	0	0	0	0	0	0	0.000142857	0	0	0	0	0	0	0	0	0	0	0.0525714	0.000285714	0	0	0	0	0	0.000142857	0.0264286	0.00385714	0.00514286	0.00642857	0.00157143	0	0.000142857	0.00157143	0	0	0	0	0
P28.S02	0	0	0	0	0.000142857	0	0	0	0	0	0	0	0	0	0	0	0	0.000142857	0	0	0	0	0	0	0	0	0	0	0.000857143	0.000428571	0	0	0	0	0	0	0.0374286	0.00542857	0.00214286	0.0237143	0.00342857	0.000285714	0.000857143	0.000857143	0	0	0	0	0
P28.S05	0.000142857	0	0	0	0.000142857	0	0	0.000142857	0	0	0	0	0	0	0	0	0	0	0	0	0	0	0	0	0	0	0	0	0.000285714	0.000285714	0	0	0	0	0	0	0.454571	0.00671429	0.00671429	0.00528571	0.00757143	0.000285714	0.000571429	0.00185714	0	0	0	0	0
P28.S08	0	0	0	0	0	0	0	0	0	0	0	0	0	0	0	0	0.000142857	0	0	0	0	0	0	0	0	0	0	0	0.00185714	0.000571429	0	0	0	0	0	0	0.417	0.108	0.00957143	0.00885714	0.00771429	0.000142857	0.00185714	0.00157143	0	0	0	0	0
P28.S09	0.000142857	0	0	0	0	0	0	0	0	0	0	0	0	0	0	0	0	0	0	0	0	0	0	0	0	0	0	0	0.00171429	0.000285714	0	0	0	0	0	0	0.428714	0.0332857	0.016	0.00842857	0.00542857	0.000285714	0.00142857	0.005	0	0	0	0.000142857	0
P29.S01	0.000714286	0	0	0	0	0	0	0	0	0	0	0	0	0	0	0	0	0	0	0	0	0	0	0	0	0	0	0	0.000142857	0.00228571	0	0	0	0	0	0	0.244143	0.082	0.00185714	0.00985714	0.00357143	0.00428571	0.00357143	0.00528571	0	0	0	0	0
P30.S01	0.00342857	0	0	0	0.000142857	0	0	0	0	0	0	0	0	0	0	0	0	0	0	0	0	0	0	0	0	0	0	0	0.00528571	0.008	0	0	0	0	0	0.000142857	0.174143	0.139286	0.00442857	0.0425714	0.00685714	0.00557143	0.00314286	0.00214286	0	0	0	0	0
P30.S02	0	0	0	0	0	0	0	0.000142857	0	0	0	0	0	0	0	0	0	0	0	0	0	0	0	0	0.000142857	0	0	0	0.000857143	0.00328571	0	0	0	0	0	0	0.097	0.0435714	0.119571	0.0198571	0.00414286	0.0187143	0.00571429	0.000142857	0	0	0	0	0
P31.S01	0.000142857	0	0	0	0	0	0	0.00314286	0	0	0	0	0	0	0	0	0	0	0	0	0	0	0	0	0	0	0	0	0.00371429	0.00242857	0	0	0	0	0	0	0.0134286	0.00171429	0.000428571	0.00185714	0.00442857	0.000428571	0.000428571	0.000571429	0	0	0	0	0
P31.S02	0	0	0	0	0.000142857	0	0	0.000857143	0	0	0	0	0	0	0	0	0	0	0	0	0	0	0	0	0.000571429	0	0	0	0.00771429	0.000857143	0	0	0	0	0	0.000142857	0.0857143	0.0138571	0.0297143	0.0168571	0.00614286	0.000142857	0.00171429	0.00771429	0	0	0	0	0
P32.S01	0.00571429	0	0	0	0	0	0	0	0	0	0	0	0	0	0	0	0	0	0	0	0	0	0	0	0	0	0	0	0.00114286	0.002	0	0	0	0	0	0	0.0645714	0.440714	0.00414286	0.00857143	0.00357143	0.000142857	0.00142857	0.000857143	0	0	0	0	0
P33.S01	0	0	0	0	0.000142857	0	0	0	0	0	0	0	0	0	0	0	0	0	0	0	0	0	0	0	0	0	0	0	0	0.000857143	0	0	0	0	0	0	0.521857	0.28	0.000857143	0.00857143	0.00171429	0.000285714	0.000142857	0.000142857	0	0	0	0	0
P34.S01	0	0	0	0	0.000142857	0	0	0	0	0	0	0	0	0	0	0	0	0	0	0	0	0	0	0	0	0	0	0	0.0148571	0.000857143	0	0	0	0	0	0.000142857	0.281857	0.0897143	0.00771429	0.0724286	0.006	0.000571429	0.0235714	0.00214286	0	0	0	0	0
P34.S02	0	0	0	0	0	0	0	0	0	0	0	0	0	0	0	0	0	0	0	0	0	0	0	0	0	0	0	0	0.000428571	0.000142857	0	0	0	0	0	0	0.475429	0.183429	0.00171429	0.00885714	0.00585714	0	0.001	0.001	0	0	0	0	0
P34.S03	0	0	0	0	0.00571429	0	0	0	0	0	0.000142857	0	0	0	0	0	0	0	0.000285714	0	0	0	0	0	0	0	0	0	0.00185714	0.0188571	0	0	0	0	0	0	0.0941429	0.0188571	0.003	0.117	0.0104286	0.000142857	0.0495714	0.000714286	0	0	0	0	0
P34.S04	0	0	0	0	0	0	0	0	0	0	0.000142857	0	0	0	0	0	0	0	0	0	0	0	0	0	0	0	0	0	0.000142857	0.000285714	0	0	0	0	0	0	0.535286	0.019	0.00428571	0.0238571	0.004	0.000428571	0.00528571	0.00171429	0	0	0	0	0
P35.S01	0	0	0	0	0.000142857	0	0	0	0	0	0	0	0	0	0	0	0	0.000428571	0	0	0	0	0	0	0	0	0	0	0.000714286	0.00271429	0	0	0	0	0	0	0.128857	0.0761429	0.00285714	0.0575714	0.0191429	0.000142857	0.00928571	0.001	0	0	0	0	0.000857143
P36.S01	0	0	0	0	0	0	0	0.000285714	0	0	0	0	0	0	0	0	0	0	0	0	0	0	0	0	0	0	0	0	0.000285714	0.000428571	0	0	0	0	0	0	0.225857	0.0458571	0.00257143	0.071	0.224857	0.000285714	0.0101429	0.0114286	0	0	0	0	0
P36.S02	0.000142857	0	0	0	0.000285714	0	0	0	0	0	0	0	0	0	0	0	0	0	0	0	0	0	0	0	0	0	0	0	0.000428571	0.000857143	0	0	0	0	0	0	0.522857	0.210143	0.001	0.00414286	0.00557143	0.000142857	0.00114286	0.000714286	0	0	0	0	0
P37.S01	0	0	0	0	0	0	0	0	0	0	0	0	0	0	0	0	0	0.000428571	0	0	0	0	0	0	0	0	0	0	0.000714286	0.000428571	0	0	0	0	0	0.000285714	0.238857	0.0375714	0.00214286	0.0694286	0.211	0.000285714	0.00871429	0.012	0	0	0	0.000142857	0
P37.S02	0	0	0	0	0	0	0	0	0	0	0	0	0	0	0	0	0	0	0	0	0	0	0	0	0	0	0	0	0.000571429	0.000714286	0	0	0	0	0	0	0.217714	0.04	0.00357143	0.0807143	0.218143	0.000142857	0.00814286	0.00857143	0	0	0	0	0
P38.S01	0	0	0	0	0	0	0	0.000142857	0	0	0	0	0	0	0	0	0	0	0	0	0	0	0	0	0	0	0	0	0.0438571	0.00171429	0	0	0	0	0	0	0.0237143	0.00614286	0.0164286	0.00271429	0.00671429	0.000571429	0.001	0.00371429	0	0	0	0	0
P38.S02	0	0	0	0	0.000285714	0	0	0.000428571	0	0	0	0	0	0	0	0	0	0	0	0	0	0	0	0	0	0	0	0	0.018	0.001	0	0	0	0	0	0	0.0212857	0.008	0.00142857	0.00228571	0.00714286	0.000142857	0.00142857	0.00414286	0	0	0	0	0
P38.S04	0	0	0	0	0	0	0	0	0	0	0	0	0	0	0	0	0	0	0	0	0	0	0	0	0	0	0	0	0.00442857	0.000571429	0	0	0	0	0	0	0.0712857	0.0164286	0.011	0.0157143	0.0124286	0.001	0.00528571	0.00485714	0	0	0	0.000285714	0
P38.S05	0.000142857	0	0	0	0.000142857	0	0	0.000142857	0	0	0	0	0	0	0	0	0	0.000142857	0	0	0	0	0	0	0	0	0	0	0.00271429	0.001	0	0	0	0	0	0.000142857	0.0308571	0.0112857	0.006	0.00714286	0.00557143	0.000142857	0.00157143	0.00242857	0	0	0	0	0
P39.S01	0.000285714	0	0	0	0.000142857	0	0	0.02	0	0	0	0	0	0	0	0	0.000714286	0.000285714	0	0	0	0	0.000285714	0.000142857	0	0	0	0	0.00271429	0.003	0	0	0	0	0	0.000428571	0.139143	0.0277143	0.0558571	0.0741429	0.00514286	0.0107143	0.0115714	0.00828571	0	0.000428571	0	0.0467143	0
P40.S01	0.000142857	0	0	0	0	0	0	0.000285714	0	0	0	0	0	0	0	0	0	0.000285714	0	0	0	0	0	0	0	0	0	0	0.000285714	0.00357143	0	0	0	0	0	0	0.204143	0.0312857	0.0108571	0.00442857	0.007	0.000285714	0.065	0.00342857	0	0	0	0	0
P41.S01	0.000142857	0	0	0	0	0	0	0	0	0	0	0	0	0	0	0	0	0	0	0	0	0	0	0	0	0	0	0	0.00157143	0.00228571	0	0	0	0	0	0.000142857	0.0432857	0.0132857	0.00957143	0.0125714	0.00928571	0.000428571	0.00142857	0.00657143	0	0	0	0	0
P42.S01	0	0	0	0	0	0	0	0.000142857	0	0	0	0	0	0	0	0	0	0.000142857	0	0	0	0	0	0	0	0	0	0	0.000571429	0.000714286	0	0	0	0	0	0	0.261571	0.0207143	0.001	0.00371429	0.00271429	0	0.0254286	0.00157143	0	0	0	0	0
P43.S01	0.000571429	0	0	0	0	0	0	0.000142857	0	0	0	0	0	0	0	0	0	0	0	0	0	0	0	0	0	0	0	0	0.0117143	0.000285714	0	0	0	0	0	0	0.343	0.0151429	0.00171429	0.0195714	0.00742857	0.000142857	0.003	0.00171429	0	0	0	0	0
P44.S01	0	0	0	0	0.00314286	0	0	0.00214286	0	0	0	0	0.000142857	0	0	0	0	0.00285714	0	0	0	0	0	0	0	0	0	0	0.000285714	0.0118571	0	0	0	0	0	0.00185714	0.0384286	0.0125714	0.00828571	0.0111429	0.00457143	0.000571429	0.002	0.000857143	0	0.000142857	0.000714286	0.000714286	0
P44.S02	0.000571429	0	0	0	0.00314286	0	0	0.000571429	0	0	0	0	0	0	0	0	0	0.000428571	0.000142857	0	0	0	0	0	0	0	0	0	0.000714286	0.000857143	0	0	0	0	0	0.00114286	0.055	0.00485714	0.00371429	0.006	0.00285714	0.000285714	0.000857143	0.00185714	0	0	0.000428571	0.000285714	0
P45.S01	0.000571429	0	0	0	0.000142857	0	0	0.000142857	0	0	0	0	0	0	0	0	0	0.000142857	0	0	0	0	0	0	0	0	0	0	0.00871429	0.00157143	0	0	0	0	0	0.000142857	0.332714	0.102571	0.0184286	0.00885714	0.012	0.000285714	0.0112857	0.0741429	0	0	0	0	0
P45.S02	0.00342857	0	0	0	0	0	0	0	0	0	0	0	0	0	0	0	0	0	0	0	0	0	0	0	0	0	0	0	0.000714286	0.00328571	0	0	0	0	0	0.000285714	0.174857	0.0214286	0.0861429	0.018	0.012	0.001	0.0154286	0.139	0	0	0	0	0
P45.S04	0.000428571	0	0	0	0	0	0	0.000285714	0	0	0	0	0	0	0.000571429	0	0	0	0	0	0	0	0	0	0	0	0	0	0.000428571	0.000428571	0	0	0	0	0	0.000142857	0.0797143	0.0177143	0.0102857	0.0204286	0.00328571	0.000857143	0.00642857	0.00242857	0.000428571	0	0	0	0
P46.S01	0	0	0	0	0	0	0	0	0	0	0	0	0	0	0	0	0	0	0	0	0	0	0	0	0	0	0	0	0.000285714	0.000142857	0	0	0	0	0	0	0.681571	0.0261429	0.000857143	0.004	0.00228571	0	0.000285714	0.000142857	0	0	0	0	0
P47.S01	0.000142857	0	0	0	0.000142857	0	0	0.000142857	0	0	0	0	0	0	0	0	0	0	0	0	0	0	0	0	0	0	0	0	0.00142857	0.00171429	0	0	0	0	0	0.000142857	0.245429	0.0237143	0.00314286	0.156857	0.00885714	0.000857143	0.00171429	0.004	0	0	0	0	0
P48.S01	0.00171429	0	0.000285714	0	0	0	0	0.000714286	0	0	0	0	0	0	0	0	0	0	0	0	0	0	0	0	0	0	0	0	0.00385714	0.005	0	0	0	0	0	0	0.265	0.120286	0.018	0.118	0.00685714	0.000714286	0.002	0.0105714	0	0	0	0	0
P48.S02	0.00271429	0	0	0	0	0	0	0.00514286	0	0	0	0	0	0	0	0	0	0.000857143	0	0	0	0	0	0	0	0	0	0	0.00557143	0.00342857	0	0	0	0	0	0	0.382714	0.0115714	0.000142857	0.00928571	0.00528571	0.000142857	0.00842857	0.000285714	0	0	0	0	0
P49.S01	0.00485714	0	0	0	0	0	0	0	0	0	0	0	0	0	0	0	0	0	0	0	0	0	0	0	0	0	0	0	0.008	0.00642857	0	0	0	0	0	0.000142857	0.182857	0.0414286	0.384143	0.0348571	0.00742857	0.000428571	0.00742857	0.003	0	0	0	0	0
P49.S02	0	0	0	0	0	0	0	0	0	0	0	0	0	0	0	0	0	0	0	0	0	0	0	0	0	0	0	0	0.00485714	0.00557143	0	0	0	0	0	0	0.159429	0.0427143	0.003	0.328	0.003	0.000142857	0.00371429	0.001	0	0	0	0	0
P50.S01	0	0	0	0	0	0	0	0	0	0	0	0	0	0	0	0	0	0.000285714	0	0	0	0	0	0	0	0	0	0	0.0174286	0.0188571	0	0	0	0	0	0.000571429	0.167	0.0102857	0.0344286	0.0118571	0.00628571	0.000571429	0.00614286	0.003	0	0	0	0.000142857	0
P50.S02	0	0	0	0	0	0	0	0	0	0	0	0	0	0	0	0	0	0	0	0	0	0	0	0	0	0	0	0	0.00257143	0.00114286	0	0	0	0	0	0	0.0748571	0.0118571	0.009	0.00257143	0.008	0.000142857	0.00242857	0.00114286	0	0	0	0	0
P51.S01	0.000142857	0	0	0	0.000142857	0	0	0.000857143	0	0	0	0	0	0	0	0	0	0	0	0	0	0	0	0	0	0	0	0	0.003	0.026	0	0	0	0	0	0	0.058	0.0108571	0.00257143	0.00628571	0.012	0.00214286	0.00185714	0.002	0	0	0	0.000142857	0
P51.S02	0	0	0	0	0	0	0	0	0	0	0	0	0	0	0	0	0	0	0	0	0	0	0	0	0	0	0	0	0.001	0.000428571	0	0	0	0	0	0	0.0367143	0.0102857	0.00585714	0.00928571	0.009	0.000285714	0.000857143	0.00257143	0	0	0	0	0
P52.S01	0.000285714	0	0	0	0	0	0	0	0	0	0	0	0	0.000142857	0	0	0	0	0	0	0	0	0	0	0	0	0	0	0.00242857	0	0	0	0	0	0	0	0.0428571	0.00642857	0.0142857	0.0111429	0.000857143	0.000571429	0.00142857	0.00114286	0	0	0	0	0
P53.S01	0.000857143	0.000142857	0	0	0.000142857	0	0	0.000142857	0	0	0	0	0	0	0.000142857	0	0	0.000142857	0	0	0	0	0	0	0	0	0	0	0.000428571	0	0	0	0	0	0	0.000142857	0.0341429	0.0138571	0.00157143	0.006	0.00157143	0	0.00485714	0.000714286	0.000428571	0	0	0.000142857	0
P53.S02	0	0	0	0	0	0	0	0.000142857	0	0	0	0	0	0	0	0	0	0	0	0	0	0	0	0	0	0	0	0	0.00142857	0	0	0	0	0	0	0	0.0222857	0.00485714	0.000428571	0.00257143	0.00614286	0.000428571	0.000428571	0.000285714	0	0	0	0	0
P53.S03	0.000428571	0	0	0	0	0	0	0.00114286	0	0	0	0	0	0	0	0	0	0.000428571	0	0	0	0.000142857	0	0	0	0	0	0	0.00128571	0.000142857	0.000142857	0	0	0	0	0	0.0198571	0.00785714	0.00571429	0.00657143	0.0298571	0.000714286	0.001	0.00385714	0	0	0	0.000285714	0
P54.S01	0	0	0	0	0.000285714	0	0	0.000142857	0	0	0	0	0	0	0	0	0	0	0	0	0	0	0	0	0	0	0	0	0.00228571	0.00271429	0	0	0	0	0	0	0.377571	0.036	0.0147143	0.125143	0.00971429	0	0.003	0.000285714	0	0	0	0.000142857	0
P55.S01	0	0	0	0	0	0	0	0	0	0	0	0	0	0	0	0	0	0.000142857	0	0	0	0	0	0	0	0	0	0	0	0.001	0	0	0	0	0	0.000285714	0.0285714	0.243571	0.000428571	0.00385714	0.043	0	0.00128571	0.004	0	0	0	0	0
P56.S01	0.011	0	0	0	0.000285714	0	0	0.0187143	0	0	0	0	0	0	0	0	0	0.000142857	0	0	0	0	0	0	0	0	0	0	0.000285714	0.00657143	0	0	0	0	0	0	0.12	0.027	0.000714286	0.0361429	0.00328571	0.00928571	0.018	0	0	0	0	0	0
P57.S01	0	0	0	0	0	0	0	0	0	0	0	0	0.000142857	0	0	0	0	0	0	0	0	0	0	0	0	0	0	0	0.00185714	0.000857143	0	0	0	0	0	0	0.517	0.0338571	0.0104286	0.0324286	0.00414286	0	0.00214286	0.00114286	0	0	0	0	0
P57.S02	0.000285714	0	0	0	0	0	0	0.000142857	0	0	0	0	0	0	0	0	0	0	0	0	0	0	0	0	0	0	0	0	0.000142857	0.000428571	0	0	0	0	0	0	0.0411429	0.00871429	0.00971429	0.00357143	0.004	0.000142857	0.000714286	0.00171429	0	0	0	0	0
P58.S01	0	0	0	0	0	0	0	0.000142857	0	0	0	0	0	0	0	0	0	0	0	0	0	0	0	0	0	0	0	0	0.0102857	0.00442857	0	0	0	0	0	0	0.174429	0.0297143	0.0135714	0.0152857	0.00142857	0.001	0.00771429	0.000714286	0	0	0	0	0
P59.S01	0.00185714	0	0	0	0.000428571	0	0	0.00171429	0	0	0	0	0	0	0	0	0	0	0	0	0	0	0	0	0	0	0	0	0.00357143	0.0122857	0	0	0	0	0	0	0.0481429	0.007	0.00628571	0.0261429	0.00928571	0.00328571	0.00142857	0.000571429	0	0	0	0	0
P60.S01	0.000285714	0.00285714	0	0	0	0	0	0	0	0	0	0	0	0	0	0	0	0	0	0	0	0	0	0	0	0	0	0	0.00428571	0.00471429	0	0	0	0	0	0.000714286	0.379143	0.194714	0.00157143	0.0425714	0.0101429	0.00128571	0.00571429	0.000857143	0	0	0.000285714	0	0
P61.S01	0.000285714	0	0	0	0	0	0	0	0	0	0	0	0	0	0	0	0	0	0	0	0	0	0	0	0	0	0	0	0.00328571	0.000428571	0	0	0	0	0	0	0.701429	0.0347143	0.0128571	0.0162857	0.00314286	0.00685714	0.001	0.016	0	0	0	0	0
P62.S01	0	0	0	0	0	0	0	0.000142857	0	0	0	0	0	0	0	0	0	0.000285714	0	0	0	0	0	0	0	0	0	0	0.00128571	0.000714286	0	0	0	0	0	0	0.378143	0.0247143	0.0497143	0.0621429	0.00471429	0.001	0.00371429	0.0431429	0	0	0	0	0
P62.S02	0.00128571	0	0	0	0	0	0	0	0	0	0	0	0	0	0	0	0	0	0	0	0	0	0	0	0	0	0	0	0.00128571	0.000714286	0	0	0	0	0	0	0.162714	0.0241429	0.000142857	0.002	0.00885714	0.00171429	0	0.0181429	0	0	0	0	0
P63.S01	0	0	0	0	0	0	0	0	0	0	0	0	0	0	0	0	0	0	0	0	0	0	0	0	0	0	0	0	0.00142857	0.00128571	0	0	0	0	0	0	0.253286	0.0234286	0.00742857	0.06	0.00442857	0.000142857	0.00214286	0.0142857	0	0	0	0	0
P63.S02	0.000142857	0	0	0	0	0	0	0	0	0	0	0	0	0	0	0	0	0	0	0	0	0	0	0	0	0	0	0	0.005	0.011	0	0	0	0	0	0	0.159429	0.0378571	0.00385714	0.161857	0.00157143	0	0.00414286	0.02	0	0	0	0	0
P63.S04	0	0	0	0	0	0	0	0	0	0	0	0	0	0	0	0	0	0	0	0	0	0	0	0	0	0	0	0	0.117143	0.00257143	0	0	0	0	0	0.000142857	0.321857	0.0341429	0.0154286	0.0174286	0.00214286	0.000428571	0.00157143	0.104143	0	0	0	0	0
P64.S01	0	0	0	0	0	0	0	0	0	0	0	0	0	0	0	0	0	0	0	0	0	0	0	0	0	0	0	0	0.000428571	0	0	0	0	0.000142857	0.00142857	0	0.0231429	0.00385714	0.00442857	0.00314286	0.0125714	0.000142857	0.000428571	0.00171429	0	0	0	0	0
P64.S02	0.000142857	0	0	0	0	0	0.000142857	0.00285714	0	0	0	0	0	0	0	0	0	0.000285714	0	0	0	0	0	0	0	0	0	0	0.00357143	0.000571429	0	0	0	0	0	0	0.0944286	0.0165714	0.00342857	0.0175714	0.00457143	0.000142857	0.00357143	0.00228571	0	0	0	0	0
P65.S01	0.000428571	0	0	0	0.000142857	0	0	0.000142857	0	0	0	0	0	0	0	0	0	0	0	0	0	0	0	0	0	0	0	0	0.000428571	0.000142857	0	0	0	0	0	0.000142857	0.421143	0.19	0.0118571	0.008	0.00942857	0.000571429	0.00128571	0.00585714	0	0	0	0	0
P65.S02	0	0	0	0	0	0	0	0	0	0	0	0	0	0	0	0	0	0.000142857	0.000142857	0	0	0	0	0	0	0	0	0	0.00414286	0.000142857	0	0	0	0	0	0	0.540429	0.281429	0.003	0.00242857	0.00428571	0.000571429	0.00128571	0.00314286	0	0	0	0	0
P66.S01	0	0	0	0	0	0	0	0	0	0	0	0	0	0	0	0	0	0.000142857	0	0	0	0	0	0	0	0	0	0	0.000142857	0.000714286	0	0	0	0	0	0	0.276	0.0311429	0.118429	0.0431429	0.0117143	0.000857143	0.00328571	0.00485714	0	0	0	0	0
P67.S01	0.000142857	0	0	0	0	0	0	0	0	0	0	0	0	0	0	0	0	0	0	0	0	0	0	0	0	0	0	0	0.00242857	0.00171429	0	0	0	0	0	0	0.156	0.0714286	0.00271429	0.0248571	0.00542857	0.000571429	0.0111429	0.000428571	0	0	0	0	0
P68.S01	0	0	0	0	0	0	0	0	0.000142857	0	0	0	0	0	0	0	0	0	0	0	0	0	0	0	0	0	0	0	0.000714286	0.000285714	0	0	0	0	0	0.000714286	0.109571	0.016	0.537571	0.0125714	0.00585714	0.00114286	0.00128571	0.00242857	0	0	0	0	0
P69.S01	0	0	0	0	0	0	0	0	0	0	0	0	0	0	0	0	0	0	0	0	0	0	0	0	0	0	0	0	0.00328571	0.003	0	0	0	0	0	0.000142857	0.522286	0.0634286	0.00571429	0.076	0.00914286	0.000142857	0.00185714	0.004	0	0	0	0	0
P70.S01	0.000571429	0.001	0	0	0.000142857	0	0	0	0	0	0	0	0	0	0	0	0	0	0	0	0	0	0	0	0	0	0	0	0.001	0.000857143	0	0	0	0	0	0	0.150714	0.0335714	0.00171429	0.0224286	0.006	0.000285714	0.0274286	0.00442857	0	0	0	0.000142857	0
P70.S02	0.000428571	0.00171429	0	0	0	0	0	0	0	0	0	0	0	0	0	0	0	0	0	0	0	0	0	0	0	0	0	0	0.001	0.000285714	0	0	0	0	0	0	0.680857	0.0517143	0.0162857	0.0118571	0.00471429	0.00185714	0.00214286	0.00371429	0	0	0	0	0
P71.S01	0.000571429	0	0	0	0.000285714	0	0	0.00228571	0	0	0	0	0	0	0	0	0	0	0	0	0	0	0	0	0	0	0	0	0.00385714	0.00671429	0	0	0	0	0	0	0.242571	0.0361429	0.0132857	0.0671429	0.0172857	0.00442857	0.00414286	0.00985714	0	0	0	0	0
P71.S02	0	0	0	0	0	0	0	0	0	0	0	0	0	0	0	0	0	0.000142857	0	0	0	0	0	0	0	0	0	0	0.0665714	0.000285714	0	0	0	0	0	0.000142857	0.474857	0.115143	0.00571429	0.0312857	0.00314286	0.0454286	0.00114286	0.00271429	0	0	0	0.000142857	0
P72.S01	0	0	0	0	0	0	0	0.000142857	0	0	0	0	0	0	0	0	0	0	0	0	0	0	0	0	0	0	0	0	0.000857143	0.000428571	0	0	0	0	0	0	0.336	0.156	0.00171429	0.00742857	0.002	0.000142857	0.000285714	0.000428571	0	0	0	0	0
P73.S01	0	0	0	0	0	0	0	0	0	0	0	0	0	0	0	0	0	0	0	0	0	0	0	0	0	0	0	0	0.000857143	0.000428571	0	0	0	0	0	0.000428571	0.109714	0.0408571	0.00485714	0.00814286	0.00785714	0.000571429	0.000428571	0.01	0	0	0	0	0
P74.S01	0	0	0	0	0	0	0	0.001	0	0	0	0	0	0	0	0	0	0	0	0	0	0	0	0	0	0	0	0	0.0378571	0.00257143	0	0	0	0	0	0	0.215286	0.0438571	0.00185714	0.0298571	0.00657143	0.0107143	0.00128571	0.00914286	0	0	0	0	0
P75.S01	0.000142857	0	0	0	0.000142857	0	0	0	0	0	0	0	0	0	0	0	0	0.00128571	0	0	0	0	0	0	0	0	0	0	0.013	0.00214286	0	0	0	0	0	0	0.371286	0.0342857	0.0104286	0.0491429	0.00614286	0.00214286	0.00342857	0.003	0	0	0	0	0
P75.S02	0	0	0	0	0	0	0	0.000285714	0	0	0	0	0	0	0	0	0	0.000428571	0	0	0	0	0	0	0	0	0	0	0.00628571	0.000714286	0	0	0	0	0	0.000714286	0.0537143	0.00914286	0.0127143	0.00371429	0.007	0.00185714	0.00114286	0.00357143	0	0	0	0	0
P76.S01	0	0	0	0	0	0	0	0	0	0	0	0	0	0	0	0	0	0.000142857	0	0	0	0	0	0	0	0	0	0	0.00328571	0.0324286	0	0	0	0	0	0.000142857	0.0792857	0.0124286	0.00228571	0.0181429	0.00471429	0.000428571	0.000714286	0.00385714	0	0	0	0	0
P77.S01	0	0	0	0	0.000285714	0	0	0	0	0	0	0	0	0	0	0	0	0.000285714	0	0	0	0	0	0	0	0	0	0	0.00142857	0.0131429	0	0	0	0	0	0	0.275	0.0402857	0.0121429	0.136429	0.00242857	0.0264286	0.0161429	0.000285714	0	0	0	0	0
P78.S01	0	0	0	0	0	0	0	0	0	0	0	0	0	0	0	0	0	0	0	0	0	0	0	0	0	0	0	0	0.00171429	0.000571429	0	0	0	0	0	0.000285714	0.557714	0.0304286	0.012	0.0362857	0.00585714	0.00114286	0.00414286	0.00871429	0	0	0	0	0
P78.S02	0	0	0	0	0.000142857	0	0	0	0	0	0	0	0	0	0	0	0	0.000142857	0	0	0	0	0	0	0	0	0	0	0.00242857	0.00157143	0	0	0	0	0	0	0.0317143	0.006	0.00571429	0.006	0.0302857	0.001	0.00142857	0.00471429	0	0	0.000285714	0	0
P79.S01	0	0	0	0	0.000571429	0	0	0	0	0	0	0	0	0	0	0	0	0	0	0	0	0	0	0	0	0	0	0	0.0214286	0.0148571	0	0	0	0	0	0.000285714	0.0792857	0.0467143	0.00885714	0.00857143	0.0357143	0.000428571	0.00314286	0.0104286	0	0	0	0	0
P79.S02	0	0	0	0	0	0	0	0.000142857	0	0	0	0	0	0	0	0	0	0	0	0	0	0	0	0	0	0	0	0	0.00457143	0.00271429	0	0	0	0	0	0.000571429	0.0772857	0.0154286	0.00728571	0.0164286	0.038	0	0.00471429	0.0161429	0	0	0	0	0
P79.S03	0	0	0	0	0	0	0	0.001	0	0	0	0	0	0	0	0	0.000285714	0	0	0	0.000428571	0	0	0	0	0.000142857	0	0	0.000142857	0.000428571	0	0	0	0.000142857	0	0	0.165143	0.106714	0.000857143	0.0344286	0.007	0	0.000428571	0.000428571	0	0	0	0	0
P79.S04	0.000571429	0	0	0	0	0	0	0.000714286	0	0	0	0	0	0	0	0	0	0.000142857	0	0	0	0	0	0	0	0	0	0	0.00214286	0.002	0	0	0	0	0	0	0.143143	0.0607143	0.017	0.01	0.00642857	0.000428571	0.00128571	0.00228571	0	0	0	0	0
P80.S01	0.000571429	0	0	0	0.000285714	0	0	0.000142857	0	0	0	0	0	0	0	0	0	0	0	0	0	0	0	0	0	0	0	0	0.000857143	0.0151429	0	0	0	0	0	0.000142857	0.197714	0.024	0.00542857	0.00614286	0.0381429	0.000857143	0.002	0.00728571	0	0	0	0	0
P81.S01	0	0	0	0	0	0	0	0.000428571	0	0	0	0	0	0	0.000142857	0	0.000142857	0	0	0	0	0	0	0	0	0	0	0	0.000428571	0.001	0	0	0	0	0	0	0.025	0.00671429	0.601	0.004	0.0258571	0.000428571	0.002	0.0402857	0	0	0	0.000142857	0
P82.S01	0.000142857	0	0	0	0	0	0	0	0	0	0	0	0	0	0	0	0	0	0	0	0	0	0	0	0	0	0	0	0.00585714	0.00157143	0	0	0	0	0	0.000285714	0.518429	0.03	0.0208571	0.0124286	0.0178571	0.000285714	0.00142857	0.00228571	0	0	0	0	0
P83.S01	0.000285714	0	0	0	0.000285714	0	0	0.00114286	0	0	0	0	0	0	0	0	0	0	0	0.000571429	0	0	0	0	0	0	0	0	0.0151429	0.116571	0	0	0	0	0	0	0.039	0.00614286	0.00885714	0.00728571	0.00642857	0.000857143	0.00285714	0.00185714	0	0	0	0	0
P83.S02	0	0	0	0	0	0	0	0	0	0	0	0	0	0	0	0	0	0	0	0	0	0	0	0	0	0	0	0	0.00271429	0.001	0	0	0	0	0	0	0.0278571	0.0105714	0.00785714	0.00671429	0.00557143	0.000428571	0.00171429	0.00342857	0	0	0	0	0
P83.S03	0	0	0	0	0.000142857	0	0	0	0	0	0	0	0	0	0.000142857	0	0	0	0	0	0	0	0	0	0	0	0	0	0.001	0.000428571	0	0	0	0	0	0.000285714	0.361143	0.0707143	0.00714286	0.009	0.0434286	0.00142857	0.00214286	0.00442857	0	0	0.000142857	0	0
P83.S04	0.000285714	0	0	0	0.000571429	0	0	0	0	0	0	0	0	0	0	0	0	0	0	0	0	0	0	0	0	0	0	0	0.0325714	0.0141429	0	0	0	0	0	0	0.217286	0.0335714	0.004	0.00685714	0.0344286	0.000142857	0.000857143	0.0122857	0	0	0	0	0
P84.S01	0	0	0	0	0.000285714	0	0	0	0	0	0	0	0	0	0	0	0	0	0	0	0	0	0	0	0	0	0	0	0.0605714	0.0215714	0	0	0	0	0	0	0.0862857	0.0195714	0.0135714	0.011	0.0298571	0.0152857	0.005	0.00614286	0	0	0	0	0
P85.S01	0	0	0	0	0	0	0	0.000571429	0	0	0	0	0	0	0	0	0	0.000142857	0	0	0	0	0	0	0	0	0	0	0.00142857	0.002	0	0	0	0	0	0	0.0615714	0.0195714	0.00357143	0.018	0.0165714	0.000285714	0.00128571	0.00614286	0	0	0.000285714	0	0
P85.S02	0	0	0.00114286	0	0	0	0	0	0	0.000142857	0	0	0	0	0	0	0	0	0	0	0	0	0	0	0	0	0	0	0.000285714	0.000285714	0	0	0	0	0	0.000142857	0.128429	0.00428571	0.00242857	0.00428571	0.0104286	0	0.000285714	0.00185714	0	0	0	0	0
P86.S01	0	0	0	0	0	0	0	0.000714286	0	0.000142857	0	0	0	0	0	0	0	0	0	0	0	0	0	0	0	0	0	0	0.00671429	0.0535714	0	0	0	0	0	0.000142857	0.0554286	0.00985714	0.0317143	0.0248571	0.00271429	0.000714286	0.00242857	0.00357143	0	0	0	0	0
P86.S02	0.000428571	0	0	0	0.000142857	0	0	0	0	0	0	0	0	0	0	0	0	0	0	0	0	0	0	0	0	0	0	0	0.000285714	0.00257143	0	0	0	0	0	0.00428571	0.0728571	0.0224286	0.0188571	0.00585714	0.00614286	0.000857143	0.00485714	0.007	0	0	0	0	0
P86.S03	0	0	0	0	0.000142857	0	0	0	0	0	0	0	0	0	0	0	0	0	0	0	0	0	0	0	0	0	0	0	0.00185714	0.00185714	0	0	0	0	0	0.00257143	0.199714	0.0261429	0.302857	0.0168571	0.0115714	0.001	0.003	0.0485714	0	0	0	0	0
P86.S04	0	0	0	0	0	0	0	0.00128571	0	0	0	0	0	0	0	0	0	0.000142857	0	0	0	0	0	0	0	0	0	0	0.000428571	0.00385714	0	0	0	0	0	0	0.0584286	0.00771429	0.000285714	0.009	0.00471429	0.000857143	0.000142857	0.000428571	0	0	0	0.000857143	0
P86.S05	0	0	0	0	0	0	0	0.000142857	0	0	0.000142857	0	0	0	0	0	0	0.000714286	0.00128571	0	0	0	0	0	0	0	0	0	0	0	0	0	0	0	0	0.000285714	0.331	0.0612857	0.00514286	0.0452857	0.0161429	0.007	0.00242857	0.00185714	0.000428571	0.000142857	0.000142857	0	0
P86.S07	0.000428571	0	0	0	0.000142857	0	0	0	0	0	0	0	0	0	0	0	0	0	0	0	0	0	0	0	0	0	0	0	0.000285714	0.000285714	0	0	0	0	0	0	0.361143	0.024	0.00457143	0.0924286	0.00871429	0.0152857	0.00928571	0.00514286	0	0	0	0	0
P87.S01	0	0	0	0	0.000428571	0	0	0	0	0	0	0	0	0	0	0	0	0	0	0	0	0	0	0	0	0	0	0	0.000857143	0.00285714	0	0	0	0	0	0.000285714	0.228571	0.0514286	0.0192857	0.0454286	0.00185714	0.0482857	0.01	0.000714286	0	0	0	0	0
P88.S01	0.000142857	0	0	0	0	0	0	0	0	0	0	0	0	0	0	0	0	0.000142857	0	0.000142857	0	0	0	0	0	0	0	0	0.00557143	0.0244286	0	0	0	0	0	0	0.0587143	0.00457143	0.00285714	0.0184286	0.0592857	0.000142857	0.00228571	0.00171429	0	0	0	0	0
P88.S02	0	0	0	0	0	0	0	0	0	0	0	0	0	0	0	0	0	0	0	0	0	0	0	0	0	0	0	0	0.000428571	0	0	0	0	0	0	0	0.004	0.00242857	0.000285714	0.000428571	0.00142857	0	0.000285714	0.000142857	0	0	0	0.000285714	0
P89.S01	0	0	0	0	0	0	0	0	0	0	0	0	0	0	0	0	0	0	0	0	0	0	0	0	0	0	0	0	0.000428571	0.000285714	0	0	0	0	0	0	0.511571	0.0548571	0.00642857	0.00614286	0.0125714	0.000142857	0.000285714	0.00314286	0	0	0	0.000142857	0
P90.S01	0	0	0	0	0.000285714	0	0	0.000285714	0	0	0	0	0	0	0	0	0	0	0	0	0	0	0	0	0	0	0	0	0.00571429	0.00128571	0	0	0	0	0	0.000142857	0.467429	0.0758571	0.056	0.00442857	0.005	0.000571429	0.00342857	0.002	0	0	0	0	0
P90.S02	0	0	0	0	0.00157143	0	0	0.000142857	0	0	0	0	0	0	0	0	0	0.000142857	0	0	0	0	0	0	0	0	0	0	0.000428571	0.000857143	0	0	0	0	0	0.000142857	0.571286	0.196571	0.00728571	0.00371429	0.011	0.000428571	0.0142857	0.00171429	0	0	0	0	0
P91.S01	0.00114286	0	0	0	0	0	0	0	0	0	0	0	0	0	0	0	0	0	0	0	0	0	0	0	0	0	0	0	0.000142857	0.000571429	0	0	0	0	0	0	0.341286	0.0341429	0.0497143	0.012	0.00157143	0.00271429	0.0375714	0.00342857	0	0	0	0	0
P92.S01	0.000428571	0	0	0	0.000142857	0	0	0	0	0	0	0	0	0	0.000142857	0	0	0.000428571	0	0	0	0	0	0	0	0	0	0	0.001	0.00314286	0	0	0	0	0	0.000714286	0.155571	0.0425714	0.00714286	0.0214286	0.018	0.00142857	0.005	0.00957143	0	0	0	0	0
P92.S02	0	0	0	0	0	0	0	0.00314286	0	0	0	0	0	0	0	0	0	0	0	0	0	0	0	0	0	0	0	0	0.000142857	0.000714286	0	0	0	0	0	0.000142857	0.0404286	0.00885714	0.00614286	0.00871429	0.0101429	0.000428571	0.00171429	0.00228571	0	0	0	0	0
P92.S03	0	0	0	0	0	0	0	0.000714286	0	0	0	0	0	0	0	0	0	0	0	0	0	0	0	0	0	0	0	0	0.002	0.000571429	0	0	0	0	0	0	0.489	0.122571	0.00971429	0.0198571	0.00842857	0.000428571	0.00271429	0.00557143	0	0	0	0	0
P93.S01	0	0	0	0	0.000428571	0	0	0	0	0	0	0	0	0	0	0	0	0	0	0	0	0	0	0	0	0	0	0	0.00128571	0.000571429	0	0	0	0	0	0	0.339286	0.0498571	0.0174286	0.107571	0.00257143	0.000142857	0.0114286	0.001	0	0	0	0	0
P94.S01	0.00342857	0	0	0	0	0	0	0	0	0	0	0	0	0	0	0	0	0	0	0	0	0	0	0	0	0	0	0	0.00285714	0.00428571	0	0	0	0	0	0	0.137286	0.0318571	0.0184286	0.0507143	0.00485714	0.0202857	0.0302857	0.00385714	0	0	0	0	0
P94.S02	0.000142857	0	0	0	0.000142857	0	0	0.000285714	0	0	0	0	0	0	0	0	0	0.000142857	0	0	0	0	0	0	0	0	0	0	0.00142857	0.000857143	0	0	0	0	0	0.000428571	0.0372857	0.01	0.0107143	0.00642857	0.00671429	0.001	0.00271429	0.00242857	0	0	0	0.000142857	0
P95.S01	0	0	0	0	0	0	0	0	0	0	0	0	0	0	0	0	0	0	0	0	0	0	0	0	0	0	0	0	0.000285714	0.000571429	0	0	0	0	0	0	0.466714	0.0248571	0.00228571	0.0332857	0.00214286	0.00714286	0.00171429	0.000142857	0	0	0	0	0
P95.S02	0	0	0	0	0	0	0	0	0	0	0	0	0	0	0	0	0	0	0	0	0	0	0	0	0	0	0	0	0.00228571	0.000714286	0	0	0	0	0	0	0.275714	0.0768571	0.00528571	0.0315714	0.0102857	0.00971429	0.00442857	0.00685714	0	0	0	0	0
P96.S01	0.000571429	0	0	0	0	0	0	0	0	0	0	0	0	0	0	0	0	0	0	0	0	0	0	0	0	0	0	0	0.00385714	0.000285714	0	0	0	0	0	0	0.417143	0.0857143	0.00957143	0.00842857	0.00514286	0.000571429	0.00142857	0.00114286	0	0	0	0.000142857	0
P97.S01	0.000142857	0	0	0	0	0	0	0.000285714	0	0	0	0	0	0	0	0	0	0	0	0	0	0	0	0	0	0	0	0	0.000571429	0.004	0	0	0	0	0	0	0.324857	0.078	0.00185714	0.0158571	0.00442857	0.00228571	0.00528571	0.00142857	0	0	0	0	0
P98.S01	0	0	0	0	0.000285714	0	0	0.000142857	0	0	0	0	0	0	0	0	0	0	0	0	0	0	0	0	0	0	0	0	0.00157143	0.00114286	0	0	0	0	0	0	0.102143	0.0108571	0.0348571	0.0277143	0.00685714	0.01	0.00685714	0.00171429	0	0	0	0	0
C01.S01	0.000142857	0	0	0	0	0	0	0	0	0	0	0	0	0	0	0	0	0	0	0	0	0	0	0	0	0	0	0	0.00142857	0	0	0	0	0	0	0.000142857	0.575714	0.01	0.00542857	0.004	0.00242857	0.000714286	0.000428571	0.003	0	0	0	0	0
C02.S01	0	0	0	0	0	0	0	0	0	0	0	0	0	0	0	0	0	0	0	0	0	0	0	0	0	0	0	0	0.00557143	0.000285714	0	0	0.000142857	0	0	0	0.468857	0.0324286	0.0172857	0.00785714	0.00285714	0.000857143	0.000857143	0.00328571	0	0	0	0	0
C03.S01	0	0	0	0	0	0	0	0	0	0	0	0	0	0	0	0	0	0	0	0	0	0	0	0	0	0	0	0	0.00514286	0.002	0	0	0	0	0	0	0.264429	0.0132857	0.132286	0.0287143	0.00228571	0.0168571	0.0108571	0.00914286	0	0	0	0	0
C04.S01	0	0	0	0	0.000142857	0	0	0	0	0	0	0	0	0	0	0	0	0	0	0	0	0	0	0	0	0	0	0	0.00171429	0.000571429	0	0	0	0	0	0	0.300571	0.00928571	0.00657143	0.00585714	0.00214286	0.000285714	0.000857143	0.001	0	0	0	0	0
C05.S01	0	0	0	0	0	0	0	0	0	0	0	0	0	0	0	0	0	0.000142857	0	0	0	0	0	0	0	0	0	0	0.00228571	0.00157143	0	0	0	0	0	0	0.105	0.14	0.0191429	0.00842857	0.00185714	0.001	0.00285714	0.00114286	0	0	0	0	0
C06.S01	0	0	0	0	0.000142857	0	0	0.000142857	0	0	0	0	0	0	0	0	0	0	0	0	0	0	0	0	0	0	0	0	0.0167143	0.000857143	0	0	0	0	0	0	0.540857	0.0224286	0.00728571	0.00728571	0.00528571	0.00157143	0.001	0.00357143	0	0	0	0	0
C07.S01	0	0	0	0	0	0	0	0	0	0	0	0	0	0	0	0	0	0	0	0	0	0	0	0	0	0	0	0	0.000714286	0.000857143	0	0	0	0	0	0.000142857	0.0821429	0.0245714	0.101286	0.0165714	0.00757143	0.00142857	0.00414286	0.00314286	0	0	0	0.000285714	0
C08.S01	0	0	0	0	0.000142857	0	0	0	0	0	0	0	0	0	0	0	0	0	0	0	0	0	0	0	0	0	0	0	0.0975714	0	0	0	0	0	0	0	0.122143	0.009	0.0204286	0.00457143	0.00185714	0.000428571	0.000571429	0.000142857	0	0	0	0	0
C09.S01	0	0	0	0	0	0	0	0.000142857	0	0	0	0	0	0	0	0	0.000142857	0.000428571	0	0.000142857	0	0	0	0	0	0	0	0	0.00257143	0.000142857	0	0	0	0	0	0	0.226	0.0215714	0.0154286	0.00942857	0.0341429	0.000857143	0.00342857	0.00257143	0	0	0	0	0
C10.S01	0	0	0	0	0.000142857	0	0	0	0	0	0	0	0	0	0	0	0	0.000142857	0	0	0	0	0	0	0	0	0	0	0.0591429	0.0141429	0	0	0	0	0	0	0.0831429	0.0555714	0.293857	0.00671429	0.00557143	0.000285714	0.000714286	0.00285714	0	0	0	0	0
C11.S01	0.000571429	0	0	0	0	0	0	0	0	0	0	0	0	0	0	0	0	0	0	0	0.000142857	0	0	0	0	0	0	0	0.001	0.00157143	0	0	0	0	0	0	0.222571	0.0145714	0.217571	0.0264286	0.003	0.0127143	0.0191429	0.0462857	0	0	0	0	0
C12.S01	0	0	0	0	0.000142857	0	0	0	0	0	0	0	0	0	0	0	0	0	0	0	0	0	0	0	0	0	0	0	0.00357143	0.000428571	0	0	0	0	0	0	0.156857	0.0212857	0.0195714	0.0155714	0.00285714	0.000714286	0.002	0.00142857	0	0	0	0	0
C13.S01	0	0	0	0	0	0	0	0	0	0	0	0	0	0	0	0	0	0	0	0	0	0	0	0	0	0	0	0	0.00214286	0.000571429	0	0	0	0	0	0	0.451	0.0268571	0.00457143	0.005	0.0132857	0.000714286	0.00814286	0.000428571	0	0	0	0	0
C14.S01	0	0	0	0	0.000142857	0	0	0	0	0	0	0	0	0	0	0	0	0	0	0	0	0	0	0	0	0	0	0	0.00571429	0.000285714	0	0	0	0	0	0	0.585	0.0241429	0.0412857	0.00828571	0.00142857	0.000428571	0.00471429	0.00257143	0	0	0	0	0
C15.S01	0	0	0	0	0	0	0	0	0	0	0	0	0	0	0	0	0	0	0	0	0	0	0	0	0	0	0	0	0.00271429	0.00128571	0	0	0	0	0	0	0.120571	0.009	0.00785714	0.00757143	0.00657143	0.000571429	0.00128571	0.008	0	0	0	0	0
C16.S01	0.000142857	0	0	0	0.000142857	0	0	0	0	0	0	0	0	0	0	0	0	0	0	0	0	0	0	0	0	0	0	0	0.000571429	0.00114286	0	0	0	0	0	0	0.085	0.0107143	0.292143	0.00957143	0.00685714	0.00128571	0.00614286	0.00528571	0	0	0	0	0
C17.S01	0.00314286	0	0	0	0	0	0	0	0	0	0	0	0	0	0	0	0	0.000142857	0	0	0	0	0	0	0	0	0	0	0.00228571	0.000571429	0	0	0	0	0	0	0.267571	0.02	0.265286	0.0195714	0.00514286	0.0338571	0.00585714	0.00614286	0	0	0	0	0
C18.S01	0.000285714	0	0	0	0	0	0	0	0	0	0	0	0	0	0	0	0	0	0	0	0	0	0	0	0	0	0	0	0.000285714	0.002	0	0	0	0	0	0	0.0707143	0.0224286	0.192714	0.0361429	0.0741429	0.00528571	0.00757143	0.00842857	0	0	0	0	0
C19.S01	0	0	0	0	0	0	0	0	0	0	0	0	0	0	0	0	0	0	0	0	0	0	0	0	0	0	0	0	0.005	0.001	0	0	0	0	0	0	0.468857	0.0177143	0.0148571	0.0342857	0.00471429	0.00857143	0.00728571	0.0151429	0	0	0	0	0
C20.S01	0.000428571	0	0	0	0	0	0	0	0	0	0	0	0	0	0	0	0	0.000142857	0	0	0	0	0	0	0	0	0	0	0.0105714	0.00114286	0	0	0	0	0	0	0.325857	0.052	0.00514286	0.0277143	0.00942857	0.000714286	0.00685714	0.00357143	0	0	0	0	0
C21.S01	0	0	0	0	0	0	0	0	0	0	0	0	0	0	0	0	0	0	0	0	0	0	0	0	0	0	0	0	0.00157143	0.000142857	0	0	0	0	0	0	0.0471429	0.008	0.568857	0.00828571	0.0111429	0.00142857	0.00171429	0.00185714	0	0	0	0	0
C22.S01	0	0	0	0	0	0	0	0	0	0	0	0	0	0	0	0	0	0	0	0	0	0	0	0	0	0	0	0	0.000714286	0.000142857	0	0	0	0	0	0.000142857	0.515857	0.0227143	0.00628571	0.0108571	0.0102857	0.0122857	0.00314286	0.001	0	0	0	0	0
C23.S01	0	0	0	0	0.000142857	0	0	0	0	0	0	0	0	0	0	0	0	0	0	0	0	0	0	0	0	0	0	0	0.008	0.000857143	0	0	0	0	0	0	0.341286	0.0645714	0.00542857	0.0241429	0.00185714	0.000714286	0.0132857	0.00142857	0	0	0	0	0
C24.S01	0.000571429	0	0	0	0	0	0	0	0	0	0	0	0	0	0	0	0.000142857	0.000142857	0	0	0.000142857	0	0	0	0	0	0	0	0.00128571	0.000428571	0	0	0	0	0	0	0.276429	0.0148571	0.00314286	0.0124286	0.00914286	0.001	0.003	0.000714286	0	0	0.000142857	0	0
C25.S01	0	0	0	0	0	0.000142857	0	0	0	0	0	0	0	0	0	0	0	0.000285714	0	0	0	0	0	0	0	0	0	0	0.00214286	0.000571429	0	0	0	0	0	0	0.195286	0.00971429	0.142143	0.0118571	0.0114286	0.00142857	0.00314286	0.00385714	0	0	0	0	0
C26.S01	0	0	0	0	0	0	0	0	0	0	0	0	0	0	0	0	0	0	0	0	0	0	0	0	0	0	0	0	0.00342857	0.00171429	0	0	0	0	0	0	0.549429	0.0271429	0.00242857	0.0304286	0.00457143	0.00471429	0.0235714	0.000571429	0	0	0	0	0
C27.S01	0	0	0	0	0	0	0	0	0	0	0	0	0	0	0	0	0.000142857	0	0	0	0	0	0	0	0	0	0	0	0.00214286	0.000285714	0	0	0	0	0	0	0.635429	0.0232857	0.0785714	0.0117143	0.00171429	0.00142857	0.00557143	0.00442857	0	0	0	0.000142857	0
C28.S01	0	0	0	0	0	0.000142857	0	0	0	0	0	0	0	0	0	0	0	0	0	0	0	0	0	0	0	0	0	0	0.000142857	0.000571429	0	0	0	0	0	0.000142857	0.0808571	0.00814286	0.567714	0.0108571	0.00528571	0.00142857	0.000857143	0.001	0	0	0	0	0
C29.S01	0	0	0	0	0	0	0	0	0	0	0	0	0	0	0	0	0	0	0	0	0	0	0	0	0	0	0	0	0.000428571	0	0	0	0	0	0	0	0.745714	0.0268571	0.00242857	0.00828571	0.00171429	0.000285714	0.00114286	0	0	0	0	0	0
C30.S01	0.000285714	0	0	0	0	0	0	0	0	0	0	0	0	0	0	0	0	0	0	0	0	0	0	0	0	0	0	0.000142857	0.000857143	0.000571429	0	0	0	0	0	0	0.262571	0.0137143	0.022	0.0325714	0.0172857	0.00128571	0.0118571	0.00414286	0	0	0	0	0
C31.S01	0	0	0	0	0	0	0	0.000142857	0	0	0	0	0	0	0	0	0.000142857	0	0	0	0	0	0	0	0	0	0	0	0.00514286	0.000714286	0	0	0	0	0	0	0.292143	0.0625714	0.00842857	0.00485714	0.00585714	0.001	0.006	0.00342857	0	0	0	0	0
C32.S01	0	0	0	0	0.000142857	0	0	0	0	0	0	0	0	0	0	0	0	0.00142857	0	0	0	0	0	0	0	0	0	0	0.00114286	0.000142857	0	0	0	0	0	0	0.573714	0.0321429	0.0102857	0.001	0.00128571	0.000142857	0.00257143	0.00157143	0	0	0	0	0
C33.S01	0	0	0	0	0.000142857	0	0	0	0	0	0	0	0	0	0	0	0	0	0	0	0	0	0	0	0	0	0	0	0.00185714	0	0	0	0	0	0	0.000142857	0.502857	0.0192857	0.00885714	0.004	0.000857143	0	0.00471429	0.000714286	0	0	0	0	0
C34.S01	0	0	0	0	0	0	0	0	0	0	0	0	0	0	0	0	0	0	0	0	0	0	0	0	0	0	0	0	0.00185714	0.00114286	0	0	0	0	0	0.000142857	0.199714	0.00985714	0.0185714	0.0152857	0.0101429	0.000857143	0.007	0.0114286	0	0	0	0	0
C35.S01	0	0	0	0	0	0	0	0	0	0	0	0	0	0	0	0	0	0	0	0.000142857	0	0	0	0	0	0	0	0	0.000285714	0.000714286	0	0	0	0	0	0	0.123429	0.00842857	0.443714	0.00657143	0.000571429	0.000857143	0.002	0.0831429	0	0	0	0	0
C36.S01	0	0	0	0	0	0	0	0.000142857	0	0	0	0	0	0	0	0	0	0	0	0	0	0	0	0	0	0	0	0	0.00185714	0.00242857	0	0	0	0	0	0	0.166714	0.013	0.0772857	0.00642857	0.00285714	0.000571429	0.00357143	0.00414286	0	0	0	0	0
C37.S01	0	0	0	0	0	0	0	0	0	0	0	0	0	0	0	0	0	0	0	0	0	0	0	0	0	0	0	0	0.00257143	0.000285714	0	0	0	0	0	0.000142857	0.480429	0.0144286	0.00942857	0.00485714	0.004	0.000285714	0.000857143	0.001	0	0	0	0	0
C38.S01	0	0	0	0	0	0	0	0.000571429	0	0	0	0	0	0	0	0	0	0	0	0	0	0	0	0	0	0	0	0	0.00642857	0.00157143	0	0	0	0	0	0	0.198857	0.0117143	0.134	0.0124286	0.0665714	0.002	0.00257143	0.00171429	0	0	0	0	0
C39.S01	0	0	0	0	0	0.000142857	0	0	0	0	0	0	0	0	0	0	0.000428571	0	0	0	0	0	0	0	0	0	0	0	0.0111429	0.00171429	0	0	0	0	0	0	0.377	0.0124286	0.109286	0.0197143	0.00142857	0.00328571	0.0112857	0.00714286	0	0	0	0	0
C40.S01	0	0	0	0	0	0	0	0.00142857	0	0.00171429	0	0	0	0	0	0	0.000428571	0.0385714	0	0	0.000714286	0	0	0	0	0	0	0	0.000142857	0.000428571	0	0	0	0	0.00242857	0	0.0537143	0.0128571	0.00485714	0.00671429	0.00557143	0.000285714	0.00114286	0.005	0	0	0	0.000428571	0
C41.S01	0	0	0	0	0	0	0	0	0	0	0	0	0	0	0.000142857	0	0	0.000285714	0	0	0	0	0	0	0	0	0	0	0.000571429	0.000285714	0	0	0	0	0	0	0.546286	0.0174286	0.0331429	0.00471429	0.00142857	0.000571429	0.006	0.003	0	0	0	0	0
C42.S01	0	0	0	0	0	0	0	0.000142857	0	0	0	0	0	0	0	0	0	0.000142857	0	0	0	0	0	0	0	0	0	0	0.00128571	0	0	0	0	0	0	0	0.398286	0.0305714	0.0167143	0.036	0.00514286	0.002	0.00342857	0.00328571	0	0	0	0	0
C43.S01	0	0	0	0	0.000142857	0	0	0	0	0	0	0	0	0	0	0	0	0	0	0	0	0	0	0	0	0	0	0	0.00428571	0.000285714	0	0	0	0	0	0	0.475857	0.0157143	0.00771429	0.0262857	0.00257143	0.0108571	0.00671429	0.0212857	0	0	0	0	0
C44.S01	0	0	0	0	0	0	0	0	0	0	0	0	0	0	0	0	0	0	0	0	0	0	0	0	0	0	0	0	0.00728571	0.001	0	0	0	0	0	0	0.682429	0.0314286	0.006	0.00214286	0.00271429	0	0.000142857	0.00128571	0	0	0	0	0
C45.S01	0	0	0	0	0	0	0	0	0	0	0	0	0	0	0	0	0	0.000142857	0	0	0	0	0	0	0	0	0	0	0.00457143	0.000285714	0	0	0	0	0	0	0.258714	0.069	0.00957143	0.0137143	0.0155714	0.00242857	0.00471429	0.00528571	0	0.000142857	0	0	0
C46.S01	0	0	0	0	0	0	0	0	0	0	0	0	0	0	0	0	0	0	0	0	0	0	0	0	0	0	0	0	0.00271429	0	0	0	0	0	0	0	0.552286	0.0212857	0.0107143	0.031	0.00771429	0.000142857	0.013	0.000857143	0	0	0	0	0
C47.S01	0	0	0	0	0	0	0	0	0	0	0	0	0	0	0	0	0	0.000142857	0	0	0	0	0	0	0	0	0	0	0.00128571	0.000571429	0	0	0	0	0	0	0.349	0.022	0.0188571	0.00971429	0.0218571	0.00214286	0.00471429	0.00328571	0	0	0	0	0
C48.S01	0	0	0	0	0.000142857	0	0	0.000142857	0	0	0	0	0	0	0	0	0	0	0	0	0	0	0	0	0	0	0	0	0.00342857	0.001	0	0	0	0	0	0	0.213	0.0184286	0.006	0.108429	0.025	0.008	0.00828571	0.000857143	0	0	0	0.000142857	0
C49.S01	0	0	0	0	0	0	0	0	0	0	0	0	0	0	0	0	0	0	0	0	0	0	0	0	0	0	0	0	0.00142857	0.000714286	0	0	0	0	0	0	0.348143	0.026	0.0158571	0.0197143	0.0264286	0.00228571	0.00414286	0.00471429	0	0	0	0	0
C50.S01	0	0	0	0	0	0	0	0	0	0	0	0	0	0	0	0	0	0	0	0	0	0	0	0	0	0	0	0	0.00114286	0.000142857	0	0	0	0	0	0.000285714	0.0392857	0.0181429	0.506429	0.002	0.0105714	0.000714286	0.002	0.00871429	0	0	0	0	0
C51.S01	0	0	0	0	0.000142857	0	0	0	0	0	0	0	0	0	0	0	0	0	0	0	0	0	0	0	0	0	0	0	0.00171429	0.000571429	0	0	0	0	0	0	0.385857	0.0197143	0.0282857	0.033	0.00557143	0.0275714	0.0111429	0.00128571	0	0	0	0	0
C52.S01	0	0	0	0	0	0	0	0.000142857	0	0	0	0	0	0	0	0	0	0	0	0	0	0	0	0	0	0	0	0	0.000428571	0.000428571	0	0	0	0	0	0	0.459571	0.0177143	0.0155714	0.00457143	0.00928571	0.000571429	0.003	0.00157143	0	0	0	0	0
C53.S01	0	0.000285714	0	0	0	0	0	0.000142857	0	0	0	0	0	0	0	0	0	0	0	0	0	0	0	0	0	0	0	0	0.000285714	0	0	0	0	0	0	0.000142857	0.585571	0.025	0.0228571	0.0124286	0.00171429	0.00157143	0.00371429	0.00114286	0	0	0	0	0
C54.S01	0	0	0	0	0	0	0	0	0	0	0	0	0	0	0	0	0	0	0	0	0	0	0	0	0	0	0	0	0.000571429	0.000428571	0	0	0	0	0	0	0.164571	0.00942857	0.447286	0.00928571	0.00228571	0.000428571	0.00385714	0.004	0	0	0	0	0
C55.S01	0	0	0	0	0	0	0	0	0	0	0	0	0	0	0	0	0	0	0	0	0	0	0	0	0	0	0	0	0.00371429	0.000571429	0	0	0	0	0	0.000285714	0.494571	0.0148571	0.0282857	0.0167143	0.00428571	0.00485714	0.00557143	0.00171429	0	0	0	0	0
C56.S01	0.000285714	0	0	0	0.000142857	0	0	0.000428571	0	0	0	0	0	0	0	0	0	0	0	0	0	0	0	0	0	0	0	0	0.000714286	0.000714286	0	0	0	0	0	0	0.381857	0.0244286	0.008	0.00742857	0.008	0.000285714	0.0177143	0.00228571	0	0	0	0	0
C57.S01	0	0	0	0	0.000285714	0	0	0	0	0	0	0	0	0	0	0	0.000142857	0	0	0	0	0	0	0	0	0	0	0	0.00228571	0.00285714	0	0	0	0	0	0	0.536286	0.0377143	0.0107143	0.0535714	0.001	0.000285714	0.0437143	0.000714286	0	0	0	0	0
C58.S01	0	0	0	0	0	0	0	0.000142857	0	0	0	0	0	0	0	0	0	0.000428571	0	0	0	0	0	0	0	0	0	0	0.00185714	0.000428571	0	0	0	0	0	0.000142857	0.447571	0.0154286	0.106	0.0291429	0.00685714	0.000428571	0.004	0.00314286	0	0	0	0	0
C59.S01	0	0	0	0	0.000428571	0	0	0	0	0	0	0	0	0	0	0	0	0.000142857	0	0	0	0	0	0	0	0	0	0	0.025	0.00614286	0	0	0	0	0	0	0.338	0.0205714	0.0127143	0.00928571	0.00171429	0.001	0.00385714	0.00414286	0	0	0	0	0
C60.S01	0	0	0	0	0.000142857	0	0	0	0	0	0	0	0	0	0	0	0	0	0	0	0	0	0	0	0	0	0	0	0.000428571	0	0	0	0	0	0	0	0.569857	0.0258571	0.0271429	0.00157143	0	0.000142857	0.00214286	0.001	0	0	0	0	0
C61.S01	0.000142857	0	0	0	0	0	0	0.000142857	0	0	0	0	0	0	0	0	0	0	0	0	0	0	0	0	0	0	0	0	0.000571429	0	0	0	0	0	0	0	0.439857	0.0128571	0.00242857	0.00842857	0.00285714	0.000142857	0.000142857	0.00142857	0	0	0	0	0
C62.S01	0	0	0	0	0	0	0	0.000142857	0	0	0	0	0	0	0	0	0	0.000142857	0	0	0	0	0	0	0	0	0	0	0.00185714	0.000571429	0	0	0	0	0	0	0.539571	0.033	0.0117143	0.0257143	0.00385714	0.00128571	0.00785714	0.004	0	0	0	0	0
C63.S01	0.000142857	0	0	0	0.000142857	0	0	0.000142857	0	0	0	0	0	0	0	0	0	0	0	0	0	0	0	0	0	0	0	0	0.000714286	0.001	0	0	0	0	0	0	0.242429	0.0168571	0.0644286	0.0441429	0.0532857	0.00114286	0.0124286	0.013	0	0	0	0	0
C64.S01	0	0	0	0	0.000142857	0	0	0	0	0	0	0	0	0	0	0	0	0	0	0	0	0	0	0	0	0	0	0	0.00771429	0.00128571	0	0	0	0	0	0.000142857	0.160286	0.198857	0.00657143	0.00814286	0.00857143	0.000428571	0.00142857	0.00514286	0	0	0	0	0
C65.S01	0	0	0	0	0	0	0	0	0	0	0	0	0	0	0	0	0.000142857	0	0	0	0	0	0	0	0	0	0	0	0.00142857	0.000142857	0	0	0	0	0	0	0.372286	0.0162857	0.00942857	0.01	0.013	0.00185714	0.00142857	0.00242857	0	0	0	0	0
C66.S01	0	0	0	0	0	0	0	0	0	0	0	0	0	0	0	0	0	0	0	0	0	0	0	0	0	0	0	0	0	0	0	0	0	0	0	0	0.550714	0.0322857	0.0311429	0.007	0.00314286	0.011	0.00314286	0.001	0	0	0	0	0
C67.S01	0	0	0	0	0	0	0	0	0	0	0	0	0	0	0	0	0	0	0	0	0	0	0	0	0	0	0	0	0.00142857	0.000428571	0	0	0	0	0	0	0.671857	0.00671429	0.0132857	0.00842857	0.00142857	0.00442857	0.00457143	0.001	0	0	0	0	0
C68.S01	0	0	0	0	0.000142857	0	0	0	0	0	0	0	0	0	0	0	0	0	0	0	0	0	0	0	0	0	0	0	0.00442857	0.001	0	0	0	0	0	0	0.186286	0.0242857	0.427	0.00271429	0.00571429	0.00171429	0.006	0.00228571	0	0	0	0	0
C69.S01	0.005	0	0	0	0	0	0	0	0	0	0	0	0	0	0	0	0	0	0	0	0	0	0	0	0	0	0	0	0.002	0.000714286	0	0	0	0	0	0	0.450143	0.0421429	0.00842857	0.0142857	0.00642857	0.000714286	0.00514286	0.0104286	0	0	0	0	0
C70.S01	0	0	0	0	0	0	0	0	0	0	0	0	0	0	0	0	0	0	0	0	0	0	0	0	0	0.000142857	0	0	0.000285714	0.000285714	0	0	0	0	0	0	0.690286	0.0495714	0.012	0.008	0.00942857	0.00114286	0.00357143	0.000857143	0	0	0	0	0
C71.S01	0	0	0	0	0	0	0	0	0	0	0	0	0	0	0	0	0	0.000142857	0	0	0	0	0	0	0	0	0	0	0.00114286	0.000857143	0	0	0	0	0	0	0.526429	0.0231429	0.0415714	0.0105714	0.00328571	0.00257143	0.00157143	0.00285714	0	0	0	0	0
C72.S01	0	0	0	0	0.000142857	0	0	0	0	0	0	0	0	0	0	0	0	0.000142857	0	0	0	0	0	0	0	0	0	0	0.00171429	0	0	0	0	0	0	0	0.470714	0.0114286	0.0185714	0.004	0.00514286	0.001	0.000571429	0.000142857	0	0	0	0	0
C73.S01	0	0	0	0	0	0	0	0	0	0	0	0	0	0	0	0	0	0.000142857	0	0	0	0	0	0	0	0	0	0	0.00271429	0.00114286	0	0	0	0	0	0	0.065	0.0108571	0.507143	0.00985714	0.006	0.002	0.00114286	0.00685714	0	0	0	0	0
C74.S01	0	0	0	0	0	0	0	0	0	0	0	0	0	0	0	0	0	0.000142857	0	0	0	0	0	0	0	0	0	0	0.00157143	0.000428571	0	0	0	0	0	0	0.426429	0.00614286	0.0274286	0.00228571	0.001	0.000428571	0.001	0.000714286	0	0	0	0	0
C75.S01	0	0	0	0	0	0	0	0	0	0	0	0	0	0	0	0	0.000142857	0.000428571	0	0	0	0	0	0	0	0	0	0	0.000571429	0	0	0	0	0	0	0	0.481857	0.021	0.106286	0.0292857	0.00185714	0.000428571	0.00842857	0.00171429	0	0	0	0	0
C76.S01	0	0	0	0	0	0	0	0	0	0	0	0	0	0	0	0	0	0.000142857	0	0	0	0	0	0	0	0	0	0	0.000714286	0	0	0	0	0	0	0	0.238143	0.0155714	0.360857	0.0115714	0.001	0.00314286	0.00485714	0.00157143	0	0	0	0	0
C77.S01	0	0	0	0	0	0	0	0	0	0	0.000142857	0	0	0	0	0	0	0.000142857	0	0	0	0	0	0	0	0	0	0	0.000142857	0.000428571	0	0	0	0	0	0.000142857	0.0927143	0.00728571	0.256286	0.0124286	0.000428571	0.00142857	0.00157143	0.00185714	0	0	0	0	0
C78.S01	0	0	0	0	0	0	0	0	0	0	0	0	0	0	0	0	0	0.000142857	0	0	0	0	0	0	0	0	0	0	0	0.000428571	0	0	0	0	0	0.000142857	0.591429	0.014	0.021	0.021	0.000428571	0.000285714	0.00585714	0.00214286	0	0	0	0	0
C79.S01	0	0	0	0	0.000285714	0	0	0.000428571	0	0	0	0	0	0	0	0	0	0	0	0	0	0	0	0	0	0	0	0	0.0107143	0.000714286	0	0	0	0	0	0	0.297714	0.0147143	0.0502857	0.00728571	0.00128571	0.000428571	0.000571429	0.000571429	0	0	0	0	0
C80.S01	0	0.000285714	0	0	0	0	0	0	0	0	0	0	0	0	0	0	0	0	0	0	0	0	0	0	0	0	0	0	0.000142857	0.000142857	0	0	0	0	0	0	0.0432857	0.00571429	0.555143	0.000428571	0.000428571	0.000285714	0.00157143	0.00242857	0	0	0	0	0
C81.S01	0	0	0	0	0	0	0	0	0	0	0	0	0	0	0	0	0.000142857	0	0	0	0	0	0	0	0	0	0	0	0.00214286	0.000285714	0	0	0	0	0	0	0.215	0.0115714	0.395714	0.00228571	0.00142857	0.000571429	0.00585714	0.00171429	0	0	0	0	0
C82.S01	0	0	0	0	0.000142857	0	0	0	0	0	0	0	0	0	0	0	0	0	0	0	0	0	0	0	0	0	0	0	0.00128571	0.000285714	0	0	0	0	0	0	0.253571	0.0167143	0.104714	0.0104286	0.00257143	0.000857143	0.00128571	0.00142857	0	0	0	0	0
C83.S01	0	0	0	0	0	0	0	0	0	0	0	0	0	0	0	0	0	0	0	0	0	0	0	0	0	0	0	0	0.00171429	0.00114286	0	0	0	0	0	0	0.341857	0.0227143	0.0341429	0.0165714	0.00128571	0.019	0.00628571	0.00142857	0	0	0	0	0
C84.S01	0	0	0	0	0	0	0	0	0	0	0	0	0	0	0	0	0	0	0	0	0	0	0	0	0	0	0	0	0.001	0	0	0	0	0	0	0	0.673714	0.0131429	0.0194286	0.009	0.000428571	0.000571429	0.00614286	0.000714286	0	0	0	0	0
[truncated: 119 more columns]

## Sheet: Genus_L6
Sample Number	k__Archaea;p__Euryarchaeota;c__Methanobacteria;o__Methanobacteriales;f__Methanobacteriaceae;g__Methanobrevibacter	k__Archaea;p__Euryarchaeota;c__Methanobacteria;o__Methanobacteriales;f__Methanobacteriaceae;g__Methanosphaera	k__Archaea;p__Euryarchaeota;c__Methanobacteria;o__Methanobacteriales;f__Methanobacteriaceae;g__Methanothermobacter	k__Archaea;p__Euryarchaeota;c__Thermoplasmata;o__E2;f__[Methanomassiliicoccaceae];g__vadinCA11	k__Bacteria;p__Actinobacteria;c__Actinobacteria;o__Actinomycetales;f__;g__	k__Bacteria;p__Actinobacteria;c__Actinobacteria;o__Actinomycetales;f__ACK-M1;g__	k__Bacteria;p__Actinobacteria;c__Actinobacteria;o__Actinomycetales;f__Actinomycetaceae;g__	k__Bacteria;p__Actinobacteria;c__Actinobacteria;o__Actinomycetales;f__Actinomycetaceae;g__Actinomyces	k__Bacteria;p__Actinobacteria;c__Actinobacteria;o__Actinomycetales;f__Actinomycetaceae;g__Arcanobacterium	k__Bacteria;p__Actinobacteria;c__Actinobacteria;o__Actinomycetales;f__Actinomycetaceae;g__Varibaculum	k__Bacteria;p__Actinobacteria;c__Actinobacteria;o__Actinomycetales;f__Brevibacteriaceae;g__Brevibacterium	k__Bacteria;p__Actinobacteria;c__Actinobacteria;o__Actinomycetales;f__Cellulomonadaceae;g__Cellulomonas	k__Bacteria;p__Actinobacteria;c__Actinobacteria;o__Actinomycetales;f__Corynebacteriaceae;g__Corynebacterium	k__Bacteria;p__Actinobacteria;c__Actinobacteria;o__Actinomycetales;f__Dermabacteraceae;g__Brachybacterium	k__Bacteria;p__Actinobacteria;c__Actinobacteria;o__Actinomycetales;f__Dermacoccaceae;g__Dermacoccus	k__Bacteria;p__Actinobacteria;c__Actinobacteria;o__Actinomycetales;f__Dietziaceae;g__Dietzia	k__Bacteria;p__Actinobacteria;c__Actinobacteria;o__Actinomycetales;f__Frankiaceae;g__	k__Bacteria;p__Actinobacteria;c__Actinobacteria;o__Actinomycetales;f__Geodermatophilaceae;g__Blastococcus	k__Bacteria;p__Actinobacteria;c__Actinobacteria;o__Actinomycetales;f__Gordoniaceae;g__Gordonia	k__Bacteria;p__Actinobacteria;c__Actinobacteria;o__Actinomycetales;f__Intrasporangiaceae;g__	k__Bacteria;p__Actinobacteria;c__Actinobacteria;o__Actinomycetales;f__Intrasporangiaceae;g__Knoellia	k__Bacteria;p__Actinobacteria;c__Actinobacteria;o__Actinomycetales;f__Kineosporiaceae;g__	k__Bacteria;p__Actinobacteria;c__Actinobacteria;o__Actinomycetales;f__Microbacteriaceae;g__	k__Bacteria;p__Actinobacteria;c__Actinobacteria;o__Actinomycetales;f__Microbacteriaceae;g__Leucobacter	k__Bacteria;p__Actinobacteria;c__Actinobacteria;o__Actinomycetales;f__Microbacteriaceae;g__Microbacterium	k__Bacteria;p__Actinobacteria;c__Actinobacteria;o__Actinomycetales;f__Micrococcaceae;g__	k__Bacteria;p__Actinobacteria;c__Actinobacteria;o__Actinomycetales;f__Micrococcaceae;g__Arthrobacter	k__Bacteria;p__Actinobacteria;c__Actinobacteria;o__Actinomycetales;f__Micrococcaceae;g__Kocuria	k__Bacteria;p__Actinobacteria;c__Actinobacteria;o__Actinomycetales;f__Micrococcaceae;g__Microbispora	k__Bacteria;p__Actinobacteria;c__Actinobacteria;o__Actinomycetales;f__Micrococcaceae;g__Micrococcus	k__Bacteria;p__Actinobacteria;c__Actinobacteria;o__Actinomycetales;f__Micrococcaceae;g__Rothia	k__Bacteria;p__Actinobacteria;c__Actinobacteria;o__Actinomycetales;f__Mycobacteriaceae;g__Mycobacterium	k__Bacteria;p__Actinobacteria;c__Actinobacteria;o__Actinomycetales;f__Nocardiaceae;g__Rhodococcus	k__Bacteria;p__Actinobacteria;c__Actinobacteria;o__Actinomycetales;f__Nocardioidaceae;g__	k__Bacteria;p__Actinobacteria;c__Actinobacteria;o__Actinomycetales;f__Nocardiopsaceae;g__Prauseria	k__Bacteria;p__Actinobacteria;c__Actinobacteria;o__Actinomycetales;f__Promicromonosporaceae;g__Cellulosimicrobium	k__Bacteria;p__Actinobacteria;c__Actinobacteria;o__Actinomycetales;f__Promicromonosporaceae;g__Xylanimicrobium	k__Bacteria;p__Actinobacteria;c__Actinobacteria;o__Actinomycetales;f__Propionibacteriaceae;g__	k__Bacteria;p__Actinobacteria;c__Actinobacteria;o__Actinomycetales;f__Pseudonocardiaceae;g__Actinomycetospora	k__Bacteria;p__Actinobacteria;c__Actinobacteria;o__Actinomycetales;f__Sporichthyaceae;g__	k__Bacteria;p__Actinobacteria;c__Actinobacteria;o__Actinomycetales;f__Tsukamurellaceae;g__Tsukamurella	k__Bacteria;p__Actinobacteria;c__Actinobacteria;o__Actinomycetales;f__Yaniellaceae;g__Yaniella	k__Bacteria;p__Actinobacteria;c__Actinobacteria;o__Bifidobacteriales;f__Bifidobacteriaceae;g__	k__Bacteria;p__Actinobacteria;c__Actinobacteria;o__Bifidobacteriales;f__Bifidobacteriaceae;g__Alloscardovia	k__Bacteria;p__Actinobacteria;c__Actinobacteria;o__Bifidobacteriales;f__Bifidobacteriaceae;g__Bifidobacterium	k__Bacteria;p__Actinobacteria;c__Actinobacteria;o__Bifidobacteriales;f__Bifidobacteriaceae;g__Gardnerella	k__Bacteria;p__Actinobacteria;c__Actinobacteria;o__Bifidobacteriales;f__Bifidobacteriaceae;g__Scardovia	k__Bacteria;p__Actinobacteria;c__Coriobacteriia;o__Coriobacteriales;f__Coriobacteriaceae;g__	k__Bacteria;p__Actinobacteria;c__Coriobacteriia;o__Coriobacteriales;f__Coriobacteriaceae;g__Adlercreutzia
P01.S01	0.018	0	0	0.000428571	0	0	0	0	0	0.000142857	0	0	0	0	0	0	0	0	0	0	0	0	0	0	0	0	0	0	0	0	0	0	0	0	0	0	0	0	0	0	0	0	0	0	0.001	0	0	0.000285714	0
P01.S02	0.000571429	0	0	0	0	0	0	0	0	0	0	0	0	0	0	0	0	0	0	0	0	0	0	0	0	0	0	0	0	0.000142857	0.000285714	0	0	0	0	0	0	0	0	0	0	0	0	0	0.000428571	0	0	0	0
P01.S03	0.000285714	0	0	0	0	0	0	0	0	0	0	0	0.000285714	0	0	0	0	0	0	0	0	0	0	0	0	0	0	0	0	0	0.000142857	0	0	0	0	0	0	0	0	0	0	0	0	0	0.00485714	0	0	0.000142857	0.000285714
P01.S04	0.000142857	0	0	0	0	0	0	0	0	0	0	0	0.000285714	0	0	0	0	0	0	0	0	0	0	0	0	0.000142857	0	0	0	0	0.000142857	0	0	0	0	0	0	0	0	0	0	0	0	0	0.001	0	0	0	0
P01.S05	0	0	0	0	0	0	0	0	0	0	0	0	0	0	0	0	0	0	0	0	0	0	0	0	0	0	0	0	0	0	0.000142857	0	0	0	0	0	0	0	0	0	0	0	0	0	0.00157143	0	0	0.000142857	0
P01.S06	0.000285714	0	0	0	0	0	0	0	0	0	0	0	0	0	0	0	0	0	0	0	0	0	0	0	0	0	0	0	0	0	0	0	0	0	0	0	0	0	0	0	0	0	0	0	0.000142857	0	0	0.000142857	0
P01.S07	0	0	0	0	0	0	0	0	0	0	0	0	0.000285714	0	0	0	0	0	0	0	0	0	0	0	0	0	0	0	0	0	0.000142857	0	0	0	0	0	0	0	0	0	0	0	0	0	0.000142857	0	0	0	0
P01.S08	0.000142857	0	0	0	0	0	0	0.000142857	0	0	0	0	0	0	0	0	0	0	0	0	0	0	0	0	0	0	0	0	0	0	0	0	0	0	0	0	0	0	0	0	0	0	0	0	0.00228571	0	0	0.000142857	0.000142857
P01.S09	0	0	0	0	0	0	0	0	0	0	0	0	0.001	0	0	0	0	0	0	0	0	0	0	0	0	0	0	0	0	0	0	0	0	0	0	0	0	0	0	0	0	0	0	0	0.000857143	0	0	0	0
P01.S10	0.000142857	0	0	0	0	0	0	0	0	0	0	0	0.000285714	0	0	0	0	0	0	0	0	0	0	0	0	0	0	0	0	0	0	0	0	0	0	0	0	0	0	0	0	0	0	0	0.00157143	0	0	0.000142857	0
P01.S11	0	0	0	0	0	0	0	0.000142857	0	0	0	0	0	0	0	0	0	0	0	0	0	0	0	0	0	0	0	0	0	0	0	0	0	0	0	0	0	0	0	0	0	0	0	0	0	0	0	0	0
P01.S12	0.000285714	0	0	0	0	0	0	0.000142857	0	0	0	0	0.000428571	0	0	0	0	0	0	0	0	0	0	0	0	0	0	0.000142857	0	0	0	0	0	0	0	0	0	0	0	0	0	0	0	0	0.00114286	0	0	0.000142857	0
P01.S13	0.00128571	0	0	0	0	0	0	0	0	0	0	0	0.000285714	0	0	0	0	0	0	0	0	0	0	0	0	0	0	0	0	0	0	0	0	0	0	0	0	0	0	0	0	0	0	0	0.00657143	0	0	0.000285714	0
P01.S14	0.000714286	0	0	0.000142857	0	0	0	0	0	0	0	0	0.000142857	0	0	0	0	0	0	0	0	0	0	0	0	0	0	0	0	0	0	0	0	0	0	0	0	0	0	0	0	0	0	0	0.00128571	0	0	0.000142857	0
P02.S01	0	0	0	0	0	0	0	0.000285714	0	0	0	0	0.000142857	0	0	0	0	0	0	0	0	0	0	0	0	0	0	0	0	0	0	0	0	0	0	0	0	0	0	0	0	0	0	0	0.000428571	0	0	0	0.000142857
P03.S01	0.000428571	0	0	0	0	0	0	0	0	0	0	0	0.000285714	0	0	0	0	0	0	0	0	0	0	0	0	0	0	0	0	0	0	0	0	0	0	0	0	0	0	0	0	0	0	0	0.000571429	0	0	0.000142857	0
P04.S01	0	0	0	0	0	0	0	0	0	0	0	0	0	0	0	0	0	0	0	0	0	0	0	0	0	0	0	0	0	0	0.000142857	0	0	0	0	0	0	0	0	0	0	0	0	0	0.00414286	0	0	0.000142857	0
P05.S01	0	0	0	0	0	0	0	0.000142857	0	0	0	0	0	0	0	0	0	0	0	0	0	0	0	0	0	0	0	0	0	0	0	0	0	0	0	0	0	0	0	0	0	0	0	0	0.00942857	0	0	0.000142857	0
P05.S02	0	0	0	0	0	0	0	0	0	0	0	0	0	0	0	0	0	0	0	0	0	0	0	0	0	0	0	0	0	0	0	0	0	0	0	0	0	0	0	0	0	0	0	0	0.00457143	0	0	0	0
P05.S04	0.000571429	0	0	0	0	0	0	0	0	0	0	0	0.000142857	0	0	0	0	0	0	0	0	0	0	0	0	0	0	0	0	0	0	0	0	0	0	0	0	0	0	0	0	0	0	0.000142857	0.0157143	0	0	0	0
P05.S05	0	0	0	0	0	0	0	0	0	0	0	0	0.000428571	0	0	0	0	0	0	0	0	0	0	0	0	0	0	0	0	0	0	0	0	0	0	0	0	0	0	0	0	0	0	0	0.0492857	0	0	0.000285714	0
P05.S06	0.000714286	0	0	0	0	0	0	0	0	0	0	0	0.000428571	0	0	0	0	0	0	0	0	0	0	0	0	0	0	0	0	0	0	0	0	0	0	0	0	0	0	0	0	0	0	0	0.0218571	0	0	0	0
P05.S07	0	0	0	0	0	0	0	0	0	0	0	0	0	0	0	0	0	0	0	0	0	0	0	0	0	0	0	0	0	0	0	0	0	0	0	0	0	0	0	0	0	0	0.000142857	0	0.0424286	0	0.000571429	0.000142857	0.000142857
P05.S08	0	0	0	0	0	0	0	0	0	0	0	0	0.000142857	0	0	0	0	0	0	0	0	0	0	0	0	0	0	0	0	0	0	0	0	0	0	0	0	0	0	0	0	0	0	0	0.0928571	0	0	0.000285714	0.000142857
P06.S01	0.0247143	0	0	0	0	0	0	0	0	0	0	0	0	0	0	0	0	0	0	0	0.000142857	0	0	0	0	0	0	0	0	0	0	0	0	0	0	0	0	0	0	0	0	0	0.000285714	0	0.003	0	0	0.000428571	0
P06.S02	0.0102857	0	0	0	0	0	0	0	0	0	0	0	0	0	0	0	0	0	0	0	0	0	0	0	0	0	0	0	0	0	0	0	0	0	0	0	0	0	0	0	0	0	0	0	0.00114286	0	0	0.000428571	0.000142857
P06.S03	0.012	0	0	0	0	0	0	0.000142857	0	0	0	0	0	0	0	0	0	0	0	0	0	0	0	0	0	0	0	0	0	0	0	0	0	0	0	0	0	0	0	0	0	0	0	0	0.00528571	0	0	0.000142857	0.000285714
P06.S05	0.0127143	0	0	0	0	0	0	0	0	0	0	0	0.000142857	0	0	0	0	0	0	0	0	0	0	0	0	0	0	0	0	0	0	0	0	0	0	0	0	0	0	0	0	0	0	0	0.0147143	0	0	0.000142857	0
P06.S06	0.0227143	0	0	0	0	0	0	0	0	0	0	0	0.000285714	0	0	0	0	0	0	0	0	0	0	0	0	0	0	0	0	0	0	0	0	0	0	0	0	0	0	0	0	0	0.000142857	0	0.0908571	0	0	0.000285714	0
P06.S07	0.0624286	0	0	0	0	0	0	0	0	0	0	0	0	0	0	0	0	0	0	0	0	0	0	0	0	0	0	0	0	0	0	0	0	0	0	0	0	0	0	0	0	0	0.000142857	0	0.0314286	0	0	0	0
P07.S01	0.000142857	0	0	0	0	0	0	0.000571429	0	0	0	0	0.00314286	0	0	0	0	0	0	0	0	0	0	0	0	0	0	0	0	0	0.000857143	0	0	0	0	0.000142857	0	0	0	0	0	0	0	0	0.000428571	0	0	0.000857143	0
P08.S01	0.000285714	0	0	0	0	0	0	0.000142857	0	0	0	0	0.000142857	0	0	0	0	0	0	0	0	0	0	0	0	0	0	0	0	0.000142857	0	0	0	0	0	0	0	0	0	0	0	0	0	0	0.00614286	0	0.00185714	0.000142857	0
P09.S01	0.00285714	0	0	0	0	0	0	0.000142857	0	0	0	0	0	0	0	0	0	0	0	0	0	0	0	0	0	0	0	0	0	0	0	0	0	0	0	0	0	0	0	0	0	0	0	0	0.000428571	0	0	0	0
P09.S02	0	0	0	0	0	0	0	0.000142857	0	0	0	0	0	0	0	0	0	0	0	0	0	0	0	0	0	0	0	0	0	0	0	0	0	0	0	0	0	0	0	0	0	0	0	0	0.000428571	0	0	0	0
P09.S03	0.000142857	0	0	0	0	0	0	0	0	0	0	0	0.000142857	0	0	0	0	0	0	0	0	0	0	0	0	0	0	0	0	0	0.000142857	0	0	0	0	0	0	0	0	0	0	0	0	0	0.000428571	0	0	0	0
P10.S01	0	0	0	0	0	0	0	0	0	0	0	0	0.00214286	0	0	0	0	0	0	0	0	0	0	0	0	0	0	0	0	0	0	0	0	0	0	0	0	0	0	0	0	0	0	0	0.000714286	0	0	0	0
P10.S02	0	0	0	0	0	0	0	0.000285714	0	0	0	0	0.000285714	0	0	0	0	0	0	0	0	0	0	0	0	0	0	0	0	0	0.000142857	0	0	0	0	0	0	0	0	0	0	0	0	0	0.0104286	0	0	0.000142857	0
P11.S01	0.004	0	0	0	0	0	0	0	0	0	0	0	0.000142857	0	0	0	0	0	0	0	0	0	0	0	0	0	0	0	0	0	0	0	0	0	0	0	0	0	0	0	0	0	0	0	0.00428571	0	0	0	0.000285714
P11.S02	0.007	0	0	0	0	0	0	0.000142857	0	0	0	0.000142857	0.000142857	0	0	0	0	0.000142857	0	0	0	0	0	0	0	0	0	0	0	0	0.000285714	0	0	0	0	0	0	0	0	0	0	0	0	0	0.00257143	0	0	0	0
P11.S03	0.000142857	0	0	0	0	0	0	0	0	0	0	0	0.00357143	0	0	0	0	0	0	0	0	0	0	0	0	0	0	0	0	0	0.000142857	0	0	0	0	0	0	0	0	0	0	0	0	0	0.000857143	0	0.000142857	0.000142857	0
P12.S01	0	0	0	0	0	0	0	0	0	0	0	0	0.00314286	0	0	0	0	0	0	0	0.000285714	0	0	0	0	0	0	0	0	0	0.000142857	0	0	0	0	0	0	0	0	0	0	0	0	0	0.00257143	0	0	0.000428571	0
P12.S02	0	0	0	0	0	0	0	0	0	0	0	0	0.000142857	0	0	0	0	0	0	0	0	0	0	0	0	0	0	0	0	0	0	0	0	0	0	0	0	0	0	0	0	0	0	0	0.000857143	0	0	0.000142857	0
P13.S01	0.000142857	0	0	0	0	0	0	0.000428571	0	0	0	0	0	0	0	0	0	0	0	0	0	0	0	0	0	0	0	0	0	0	0.000142857	0	0	0	0	0	0	0	0	0	0	0	0	0	0.000571429	0	0	0	0.000142857
P13.S02	0	0	0	0	0	0	0	0	0	0	0	0	0	0	0	0	0	0	0	0	0	0	0	0	0	0	0	0	0	0	0	0	0	0	0	0	0	0	0	0	0	0	0	0	0	0	0	0	0
P13.S03	0	0	0	0	0	0	0	0	0	0	0	0	0	0	0	0	0	0	0	0	0	0	0	0	0	0	0	0	0	0	0.000428571	0	0	0	0	0	0	0	0	0	0	0	0	0	0.1	0	0	0.000714286	0.000142857
P14.S01	0.00142857	0	0	0	0	0	0	0	0	0	0	0	0.000142857	0	0	0	0	0	0	0	0	0	0	0	0	0	0	0	0	0	0.000142857	0	0	0	0	0	0	0	0	0	0	0	0	0	0.01	0	0	0	0
P14.S02	0.000714286	0	0	0	0	0	0	0	0	0	0	0	0.000142857	0	0	0	0	0	0	0	0	0	0	0	0	0	0	0	0	0	0	0	0	0	0	0	0	0	0	0	0	0	0	0	0.00185714	0	0	0.000142857	0
P14.S03	0	0	0	0	0	0	0	0.000285714	0	0	0	0	0	0	0	0	0	0	0	0	0	0	0	0	0	0	0.000142857	0	0	0	0	0	0	0	0	0	0	0	0	0	0	0	0	0	0.00257143	0	0	0.000285714	0
P14.S04	0.00114286	0	0	0	0	0	0	0	0	0	0	0	0	0	0	0	0	0	0	0	0	0	0	0	0	0	0	0	0	0	0.000142857	0	0	0	0	0	0	0	0	0	0	0	0	0	0.000857143	0	0	0	0
P14.S06	0	0	0	0	0	0	0	0	0	0	0	0	0	0	0	0	0	0	0	0	0	0	0	0	0	0	0	0	0	0	0	0	0	0	0	0	0	0	0	0	0	0	0	0	0.002	0	0	0	0
P15.S01	0	0	0	0	0	0	0	0	0	0	0	0	0.000142857	0	0	0	0	0	0	0	0	0	0	0	0	0	0	0	0	0	0.000142857	0	0	0	0	0	0	0	0	0	0	0	0	0	0.00514286	0	0	0	0.000142857
P15.S02	0	0	0	0	0	0	0	0	0	0	0	0	0	0	0	0	0	0	0	0	0	0	0	0	0	0	0	0	0	0	0	0	0	0	0	0	0	0	0	0	0	0	0	0	0.0511429	0	0	0.00271429	0
P15.S03	0	0	0	0	0	0	0	0	0	0	0	0	0	0	0	0	0	0	0	0	0	0	0	0	0	0.000142857	0	0	0	0	0.000142857	0	0	0	0	0	0	0	0	0	0	0	0	0	0.110429	0	0	0.00485714	0
P16.S01	0.000571429	0	0	0	0	0	0	0	0	0	0	0	0	0	0	0	0	0	0	0	0.000857143	0	0	0	0	0	0	0	0	0.000428571	0.000285714	0	0	0.000714286	0	0	0	0	0	0	0.000142857	0	0	0	0.00571429	0	0	0	0
P16.S02	0	0	0	0	0	0	0.000142857	0	0	0	0	0	0.000142857	0	0	0	0	0	0	0	0	0	0	0	0	0	0	0	0	0.000428571	0.000142857	0	0	0	0	0	0	0	0	0	0	0	0	0.000714286	0.00542857	0	0	0.000142857	0.000714286
P17.S01	0	0	0	0	0	0	0	0	0	0	0	0	0.000285714	0	0	0	0	0	0	0	0	0	0	0	0	0	0	0	0	0	0	0	0	0	0	0	0	0	0	0	0	0	0	0	0.00128571	0	0	0.000571429	0
P18.S01	0.00242857	0	0	0.000142857	0	0	0	0.000142857	0	0	0	0	0.00142857	0.000142857	0	0	0	0	0	0	0	0	0	0	0	0	0	0	0	0	0	0	0	0	0	0	0	0	0	0	0	0	0	0	0.00414286	0	0	0.00128571	0
P18.S02	0.000142857	0	0	0	0	0	0	0	0	0	0	0	0	0	0	0	0	0	0	0	0	0	0	0	0	0	0	0	0	0	0	0	0	0	0	0	0	0	0	0	0	0	0	0	0.00171429	0	0	0.000142857	0
P19.S01	0	0	0	0	0	0	0	0	0	0	0	0	0	0	0	0	0	0	0	0	0	0	0	0	0	0	0	0	0	0	0	0	0	0	0	0	0	0	0	0	0	0	0	0	0.000714286	0	0	0	0
P19.S02	0	0	0	0	0	0	0.000142857	0.000142857	0	0	0	0	0	0	0	0	0	0	0	0	0	0	0	0	0	0	0	0	0	0	0.000142857	0	0	0	0	0	0	0	0	0	0	0	0	0	0.000571429	0	0	0	0
P20.S01	0	0	0	0	0	0	0.000142857	0.000142857	0	0	0	0	0	0	0	0	0	0	0	0	0	0	0	0	0	0	0	0	0	0.000142857	0	0	0	0	0	0	0	0	0	0	0	0	0	0	0.000428571	0	0	0.000571429	0
P20.S02	0	0	0	0	0	0	0	0	0	0	0	0	0	0	0	0	0	0	0	0	0	0	0	0	0	0	0	0	0	0.000142857	0	0	0	0	0	0	0	0	0	0	0	0	0	0	0.000714286	0	0	0.00128571	0
P20.S03	0.000428571	0	0	0	0	0	0	0	0	0	0	0	0	0	0	0	0	0	0	0	0	0	0	0	0	0	0	0	0	0	0	0	0	0	0	0	0	0	0	0	0	0	0	0	0.00471429	0	0	0.000714286	0.000285714
P21.S01	0	0	0	0	0	0	0	0	0	0	0	0	0	0	0	0	0	0	0	0	0	0	0	0	0	0	0	0	0	0	0	0	0	0	0	0	0	0	0	0	0	0	0	0	0.00128571	0	0	0.000142857	0
P21.S02	0	0	0	0	0	0	0	0	0	0	0	0	0.000285714	0	0	0	0	0	0	0	0	0	0	0	0	0	0	0.000142857	0	0.000142857	0	0	0	0	0	0	0	0	0	0	0	0	0	0	0.00385714	0	0	0.000142857	0.000142857
P21.S04	0	0	0	0	0	0	0	0.000285714	0	0	0	0	0.000285714	0	0	0	0	0	0	0	0	0	0	0	0	0	0	0	0	0	0	0	0	0	0	0	0	0	0	0	0	0	0	0	0.000285714	0	0	0	0
P21.S07	0.000285714	0	0	0	0	0	0	0.000142857	0	0	0	0	0	0	0	0	0	0	0	0	0	0	0	0	0	0	0	0	0	0	0.000142857	0	0	0	0	0	0	0	0	0	0	0	0	0	0.00185714	0.000142857	0	0.000285714	0
P21.S08	0.000428571	0	0	0	0	0	0	0	0	0	0	0	0	0	0	0	0	0	0	0	0	0	0	0	0	0	0	0	0	0	0	0	0	0	0	0	0	0	0	0	0	0	0	0	0.000428571	0	0	0	0
P21.S09	0	0	0	0	0	0	0	0.000142857	0	0	0	0	0	0	0	0	0	0	0	0	0	0	0	0	0	0	0	0	0	0	0	0	0	0	0	0	0	0	0	0	0	0	0.000142857	0	0.00271429	0	0	0.000428571	0.000142857
P22.S01	0	0	0	0	0	0	0	0.000142857	0	0	0	0	0.000142857	0	0	0	0	0	0	0	0	0	0	0	0	0	0	0	0	0	0.00114286	0	0	0	0	0	0	0	0	0	0	0	0	0	0.00242857	0	0	0.000285714	0
P22.S02	0	0	0	0	0	0	0	0	0	0	0	0	0.00114286	0	0	0	0	0	0	0	0	0	0	0	0	0	0	0	0	0	0	0	0	0	0	0	0	0	0	0	0	0	0	0	0.002	0	0	0.000428571	0
P22.S03	0.000142857	0	0	0	0	0	0	0	0	0	0	0	0	0	0	0	0	0	0	0	0	0	0	0	0.000142857	0	0	0	0	0.000571429	0	0	0	0	0	0	0	0	0	0	0	0	0	0	0.0665714	0	0	0.00185714	0
P23.S01	0	0	0	0	0	0	0	0	0	0	0	0	0	0	0	0	0	0	0	0	0	0	0	0	0	0	0	0	0	0	0	0	0	0	0	0	0	0	0	0	0	0	0	0	0.0932857	0	0	0.000142857	0.000142857
P24.S01	0	0	0	0	0	0	0	0.000142857	0	0	0	0	0.000285714	0	0	0	0	0	0	0	0	0	0	0	0	0	0	0	0	0.000285714	0	0	0	0	0	0	0	0	0	0	0	0	0	0	0.000285714	0	0	0.000142857	0
P25.S01	0	0	0	0	0	0	0	0.00185714	0	0.000142857	0	0	0.000714286	0	0	0	0	0	0	0	0	0	0	0.000142857	0	0	0	0	0.000142857	0	0.000142857	0	0	0.000428571	0	0	0	0	0	0	0	0	0	0	0.00871429	0	0	0.000571429	0
P26.S01	0	0	0	0	0	0	0	0.000571429	0	0.00114286	0	0	0	0	0	0	0	0	0	0	0	0	0	0	0	0	0	0	0	0	0	0.000142857	0	0	0.00114286	0	0	0	0	0	0	0	0	0	0.00942857	0	0	0.00142857	0.000142857
P26.S02	0	0	0	0	0	0	0	0	0	0	0	0	0.000142857	0	0	0	0	0	0	0	0	0	0	0	0	0	0	0	0	0	0	0	0	0	0	0	0	0	0	0	0	0	0	0	0.004	0	0	0.000142857	0.000142857
P26.S03	0	0	0	0	0	0	0	0	0	0	0	0	0	0	0	0	0	0	0	0	0	0	0	0	0	0	0	0	0	0	0	0	0	0	0	0	0	0	0	0	0	0	0	0	0.00171429	0	0	0	0
P26.S04	0	0	0	0	0	0	0	0	0	0	0	0	0.000142857	0	0	0	0	0	0	0	0	0	0	0	0	0	0	0	0	0	0.000285714	0	0	0	0	0	0	0	0	0	0	0	0	0	0	0	0	0	0
P26.S05	0	0	0	0	0	0	0	0.000428571	0	0	0	0	0.000428571	0	0	0	0	0	0	0	0	0	0	0	0	0	0	0	0	0	0	0	0	0	0	0	0	0	0	0	0	0	0	0	0.000428571	0	0	0.000142857	0
P26.S06	0	0	0	0	0	0	0	0	0	0	0	0	0	0	0	0	0	0	0	0	0	0	0	0	0	0	0	0	0	0	0	0	0	0	0	0	0	0	0	0	0	0	0	0	0.00414286	0	0	0	0
P27.S01	0	0	0	0	0	0	0	0	0	0	0	0	0.000142857	0	0	0	0	0	0	0	0	0	0	0	0	0	0	0	0	0	0	0	0	0	0	0	0	0	0	0	0	0	0	0	0.00471429	0.000142857	0	0.000571429	0.000142857
P27.S02	0	0	0	0	0	0	0	0	0	0	0	0	0.000142857	0	0	0	0	0	0	0	0	0	0	0	0	0	0	0	0	0	0	0	0	0	0	0	0	0	0	0	0	0	0	0	0.000714286	0	0	0.000428571	0
P27.S03	0.000142857	0	0	0	0	0	0	0	0	0	0	0	0.000571429	0	0	0	0	0	0	0	0	0	0	0	0	0	0	0	0	0	0	0	0	0	0	0	0	0	0	0	0	0	0	0	0.000142857	0	0	0	0
P28.S01	0.000142857	0	0	0	0	0	0	0	0	0	0	0	0	0	0	0	0	0	0	0	0	0	0	0	0	0	0	0	0	0	0.000142857	0	0	0	0	0	0	0	0	0	0	0	0	0	0.0525714	0	0	0	0.000142857
P28.S02	0	0	0	0	0	0	0	0.000142857	0	0	0	0	0	0	0	0	0	0	0	0	0	0	0	0	0	0	0	0	0	0	0.000142857	0	0	0	0	0	0	0	0	0	0	0	0	0	0.000857143	0	0	0	0
P28.S05	0.000142857	0	0	0	0	0	0	0.000142857	0	0	0	0	0.000142857	0	0	0	0	0	0	0	0	0	0	0	0	0	0	0	0	0	0	0	0	0	0	0	0	0	0	0	0	0	0	0	0.000285714	0	0	0.000142857	0
P28.S08	0	0	0	0	0	0	0	0	0	0	0	0	0	0	0	0	0	0	0	0	0	0	0	0	0	0	0	0	0	0	0	0	0	0	0	0	0	0	0	0	0	0	0	0	0.00185714	0	0	0.000428571	0
P28.S09	0.000142857	0	0	0	0	0	0	0	0	0	0	0	0	0	0	0	0	0	0	0	0	0	0	0	0	0	0	0	0	0	0	0	0	0	0	0	0	0	0	0	0	0	0	0	0.00171429	0	0	0	0
P29.S01	0.000714286	0	0	0	0	0	0	0	0	0	0	0	0	0	0	0	0	0	0	0	0	0	0	0	0	0	0	0	0	0	0	0	0	0	0	0	0	0	0	0	0	0	0	0	0.000142857	0	0	0	0
P30.S01	0.00342857	0	0	0	0	0	0	0.000142857	0	0	0	0	0	0	0	0	0	0	0	0	0	0	0	0	0	0	0	0	0	0	0	0	0	0	0	0	0	0	0	0	0	0	0	0	0.00528571	0	0	0.00328571	0.000142857
P30.S02	0	0	0	0	0	0	0	0	0	0	0	0	0.000142857	0	0	0	0	0	0	0	0	0	0	0	0	0	0	0	0	0	0	0	0	0	0	0	0	0	0	0	0	0	0	0	0.000857143	0	0	0.000142857	0
P31.S01	0.000142857	0	0	0	0	0	0	0	0	0	0	0	0.00314286	0	0	0	0	0	0	0	0	0	0	0	0	0	0	0	0	0	0	0	0	0	0	0	0	0	0	0	0	0	0	0	0.00371429	0	0	0.000571429	0
P31.S02	0	0	0	0	0	0	0	0.000142857	0	0	0	0	0.000857143	0	0	0	0	0	0	0	0	0	0	0	0	0	0	0	0	0	0	0	0	0	0	0	0	0	0	0	0	0	0	0	0.00771429	0	0	0.000285714	0
P32.S01	0.00571429	0	0	0	0	0	0	0	0	0	0	0	0	0	0	0	0	0	0	0	0	0	0	0	0	0	0	0	0	0	0	0	0	0	0	0	0	0	0	0	0	0	0	0	0.00114286	0	0	0	0
P33.S01	0	0	0	0	0	0	0	0.000142857	0	0	0	0	0	0	0	0	0	0	0	0	0	0	0	0	0	0	0	0	0	0	0	0	0	0	0	0	0	0	0	0	0	0	0	0	0	0	0	0	0
P34.S01	0	0	0	0	0	0	0	0.000142857	0	0	0	0	0	0	0	0	0	0	0	0	0	0	0	0	0	0	0	0	0	0	0	0	0	0	0	0	0	0	0	0	0	0	0.000142857	0	0.0147143	0	0	0	0.000142857
P34.S02	0	0	0	0	0	0	0	0	0	0	0	0	0	0	0	0	0	0	0	0	0	0	0	0	0	0	0	0	0	0	0	0	0	0	0	0	0	0	0	0	0	0	0	0	0.000428571	0	0	0	0
P34.S03	0	0	0	0	0	0	0	0.00571429	0	0	0	0	0	0	0	0.000142857	0	0	0	0	0	0	0	0	0	0	0	0	0	0	0	0.000285714	0	0	0	0	0	0	0	0	0	0	0	0	0.00185714	0	0	0.00171429	0
P34.S04	0	0	0	0	0	0	0	0	0	0	0	0	0	0	0	0.000142857	0	0	0	0	0	0	0	0	0	0	0	0	0	0	0	0	0	0	0	0	0	0	0	0	0	0	0	0	0.000142857	0	0	0	0
P35.S01	0	0	0	0	0	0	0	0.000142857	0	0	0	0	0	0	0	0	0	0	0	0	0	0	0	0	0	0	0	0	0	0	0.000428571	0	0	0	0	0	0	0	0	0	0	0	0	0	0.000714286	0	0	0.000142857	0.000142857
P36.S01	0	0	0	0	0	0	0	0	0	0	0	0	0.000285714	0	0	0	0	0	0	0	0	0	0	0	0	0	0	0	0	0	0	0	0	0	0	0	0	0	0	0	0	0	0	0	0.000285714	0	0	0	0
P36.S02	0.000142857	0	0	0	0	0	0	0.000285714	0	0	0	0	0	0	0	0	0	0	0	0	0	0	0	0	0	0	0	0	0	0	0	0	0	0	0	0	0	0	0	0	0	0	0	0	0.000428571	0	0	0	0
P37.S01	0	0	0	0	0	0	0	0	0	0	0	0	0	0	0	0	0	0	0	0	0	0	0	0	0	0	0	0.000428571	0	0	0	0	0	0	0	0	0	0	0	0	0	0	0	0	0.000714286	0	0	0.000142857	0
P37.S02	0	0	0	0	0	0	0	0	0	0	0	0	0	0	0	0	0	0	0	0	0	0	0	0	0	0	0	0	0	0	0	0	0	0	0	0	0	0	0	0	0	0	0	0	0.000571429	0	0	0.000142857	0
P38.S01	0	0	0	0	0	0	0	0	0	0	0	0	0.000142857	0	0	0	0	0	0	0	0	0	0	0	0	0	0	0	0	0	0	0	0	0	0	0	0	0	0	0	0	0	0	0	0.0438571	0	0	0	0
P38.S02	0	0	0	0	0	0	0	0.000285714	0	0	0	0	0.000428571	0	0	0	0	0	0	0	0	0	0	0	0	0	0	0	0	0	0	0	0	0	0	0	0	0	0	0	0	0	0	0	0.018	0	0	0	0
P38.S04	0	0	0	0	0	0	0	0	0	0	0	0	0	0	0	0	0	0	0	0	0	0	0	0	0	0	0	0	0	0	0	0	0	0	0	0	0	0	0	0	0	0	0	0	0.00442857	0	0	0.000142857	0.000142857
P38.S05	0.000142857	0	0	0	0	0	0	0.000142857	0	0	0	0	0.000142857	0	0	0	0	0	0	0	0	0	0	0	0	0	0	0	0	0	0.000142857	0	0	0	0	0	0	0	0	0	0	0	0	0	0.00271429	0	0	0.000142857	0.000142857
P39.S01	0	0	0.000285714	0	0	0	0	0.000142857	0	0	0	0	0.02	0	0	0	0	0	0	0	0	0	0.000571429	0	0	0	0.000285714	0	0	0	0	0	0	0	0	0	0.000285714	0.000142857	0	0	0	0	0.000142857	0	0.00257143	0	0	0.000285714	0
P40.S01	0.000142857	0	0	0	0	0	0	0	0	0	0	0	0.000285714	0	0	0	0	0	0	0	0	0	0	0	0	0	0	0	0	0	0.000285714	0	0	0	0	0	0	0	0	0	0	0	0	0	0.000285714	0	0	0	0
P41.S01	0.000142857	0	0	0	0	0	0	0	0	0	0	0	0	0	0	0	0	0	0	0	0	0	0	0	0	0	0	0	0	0	0	0	0	0	0	0	0	0	0	0	0	0	0	0	0.00157143	0	0	0.000142857	0
P42.S01	0	0	0	0	0	0	0	0	0	0	0	0	0.000142857	0	0	0	0	0	0	0	0	0	0	0	0	0	0	0	0	0	0.000142857	0	0	0	0	0	0	0	0	0	0	0	0	0	0.000571429	0	0	0.000571429	0
P43.S01	0.000571429	0	0	0	0	0	0	0	0	0	0	0	0.000142857	0	0	0	0	0	0	0	0	0	0	0	0	0	0	0	0	0	0	0	0	0	0	0	0	0	0	0	0	0	0.000142857	0	0.0115714	0	0	0	0
P44.S01	0	0	0	0	0	0	0.002	0.00114286	0	0	0	0	0.00214286	0	0	0	0	0.000142857	0	0	0	0	0	0	0	0	0	0	0	0.000142857	0.00271429	0	0	0	0	0	0	0	0	0	0	0	0	0	0.000285714	0	0	0.000285714	0
P44.S02	0.000571429	0	0	0	0	0	0.00142857	0.00171429	0	0	0	0	0.000571429	0	0	0	0	0	0	0	0	0	0	0	0	0	0	0	0	0	0.000428571	0.000142857	0	0	0	0	0	0	0	0	0	0	0.000142857	0	0.000428571	0	0	0.000142857	0
P45.S01	0.000571429	0	0	0	0	0	0	0.000142857	0	0	0	0	0.000142857	0	0	0	0	0	0	0	0	0	0	0	0	0	0	0	0	0	0.000142857	0	0	0	0	0	0	0	0	0	0	0	0	0	0.00871429	0	0	0.000428571	0.000285714
P45.S02	0.00342857	0	0	0	0	0	0	0	0	0	0	0	0	0	0	0	0	0	0	0	0	0	0	0	0	0	0	0	0	0	0	0	0	0	0	0	0	0	0	0	0	0	0	0	0.000714286	0	0	0.00271429	0.000142857
P45.S04	0.000428571	0	0	0	0	0	0	0	0	0	0	0	0.000285714	0	0	0	0	0	0	0	0.000571429	0	0	0	0	0	0	0	0	0	0	0	0	0	0	0	0	0	0	0	0	0	0	0	0.000428571	0	0	0.000142857	0
P46.S01	0	0	0	0	0	0	0	0	0	0	0	0	0	0	0	0	0	0	0	0	0	0	0	0	0	0	0	0	0	0	0	0	0	0	0	0	0	0	0	0	0	0	0	0	0.000285714	0	0	0	0
P47.S01	0.000142857	0	0	0	0	0	0.000142857	0	0	0	0	0	0.000142857	0	0	0	0	0	0	0	0	0	0	0	0	0	0	0	0	0	0	0	0	0	0	0	0	0	0	0	0	0	0	0	0.00142857	0	0	0.00114286	0.000142857
P48.S01	0.00171429	0	0	0	0.000285714	0	0	0	0	0	0	0	0.000714286	0	0	0	0	0	0	0	0	0	0	0	0	0	0	0	0	0	0	0	0	0	0	0	0	0	0	0	0	0	0	0	0.00385714	0	0	0.000285714	0
P48.S02	0.00271429	0	0	0	0	0	0	0	0	0	0	0	0.00514286	0	0	0	0	0	0	0	0	0	0	0	0	0	0	0	0	0.000857143	0	0	0	0	0	0	0	0	0	0	0	0	0	0	0.00557143	0	0	0	0
P49.S01	0.00485714	0	0	0	0	0	0	0	0	0	0	0	0	0	0	0	0	0	0	0	0	0	0	0	0	0	0	0	0	0	0	0	0	0	0	0	0	0	0	0	0	0	0	0	0.008	0	0	0	0
P49.S02	0	0	0	0	0	0	0	0	0	0	0	0	0	0	0	0	0	0	0	0	0	0	0	0	0	0	0	0	0	0	0	0	0	0	0	0	0	0	0	0	0	0	0	0	0.00485714	0	0	0.001	0
P50.S01	0	0	0	0	0	0	0	0	0	0	0	0	0	0	0	0	0	0	0	0	0	0	0	0	0	0	0	0	0	0.000142857	0.000142857	0	0	0	0	0	0	0	0	0	0	0	0	0	0.0174286	0	0	0.001	0
P50.S02	0	0	0	0	0	0	0	0	0	0	0	0	0	0	0	0	0	0	0	0	0	0	0	0	0	0	0	0	0	0	0	0	0	0	0	0	0	0	0	0	0	0	0	0	0.00142857	0	0.00114286	0.000857143	0
P51.S01	0.000142857	0	0	0	0	0	0.000142857	0	0	0	0	0	0.000857143	0	0	0	0	0	0	0	0	0	0	0	0	0	0	0	0	0	0	0	0	0	0	0	0	0	0	0	0	0	0	0	0.00214286	0	0.000857143	0.00314286	0
P51.S02	0	0	0	0	0	0	0	0	0	0	0	0	0	0	0	0	0	0	0	0	0	0	0	0	0	0	0	0	0	0	0	0	0	0	0	0	0	0	0	0	0	0	0	0	0.001	0	0	0.000142857	0
P52.S01	0.000285714	0	0	0	0	0	0	0	0	0	0	0	0	0	0	0	0	0	0.000142857	0	0	0	0	0	0	0	0	0	0	0	0	0	0	0	0	0	0	0	0	0	0	0	0	0	0.00228571	0	0.000142857	0	0
P53.S01	0.000857143	0	0	0.000142857	0	0	0	0.000142857	0	0	0	0	0.000142857	0	0	0	0	0	0	0	0.000142857	0	0	0	0	0	0	0	0	0	0.000142857	0	0	0	0	0	0	0	0	0	0	0	0	0	0.000428571	0	0	0	0
P53.S02	0	0	0	0	0	0	0	0	0	0	0	0	0.000142857	0	0	0	0	0	0	0	0	0	0	0	0	0	0	0	0	0	0	0	0	0	0	0	0	0	0	0	0	0	0	0	0.00142857	0	0	0	0
P53.S03	0.000428571	0	0	0	0	0	0	0	0	0	0	0	0.00114286	0	0	0	0	0	0	0	0	0	0	0	0	0	0	0	0	0.000428571	0	0	0	0	0.000142857	0	0	0	0	0	0	0	0	0	0.00128571	0	0	0	0
P54.S01	0	0	0	0	0	0	0	0.000285714	0	0	0	0	0.000142857	0	0	0	0	0	0	0	0	0	0	0	0	0	0	0	0	0	0	0	0	0	0	0	0	0	0	0	0	0	0	0	0.00228571	0	0	0	0.000142857
P55.S01	0	0	0	0	0	0	0	0	0	0	0	0	0	0	0	0	0	0	0	0	0	0	0	0	0	0	0	0	0	0	0.000142857	0	0	0	0	0	0	0	0	0	0	0	0	0	0	0	0	0.000571429	0.000285714
P56.S01	0.011	0	0	0	0	0	0	0.000285714	0	0	0	0	0.0187143	0	0	0	0	0	0	0	0	0	0	0	0	0	0	0	0	0	0.000142857	0	0	0	0	0	0	0	0	0	0	0	0	0	0.000285714	0	0	0.00128571	0
P57.S01	0	0	0	0	0	0	0	0	0	0	0	0	0	0	0	0	0	0.000142857	0	0	0	0	0	0	0	0	0	0	0	0	0	0	0	0	0	0	0	0	0	0	0	0	0	0	0.00185714	0	0	0	0
P57.S02	0.000285714	0	0	0	0	0	0	0	0	0	0	0	0.000142857	0	0	0	0	0	0	0	0	0	0	0	0	0	0	0	0	0	0	0	0	0	0	0	0	0	0	0	0	0	0	0	0.000142857	0	0	0	0.000142857
P58.S01	0	0	0	0	0	0	0	0	0	0	0	0	0.000142857	0	0	0	0	0	0	0	0	0	0	0	0	0	0	0	0	0	0	0	0	0	0	0	0	0	0	0	0	0	0	0	0.0102857	0	0	0.00128571	0.000285714
P59.S01	0.00185714	0	0	0	0	0	0	0	0.000142857	0.000285714	0	0	0.00171429	0	0	0	0	0	0	0	0	0	0	0	0	0	0	0	0	0	0	0	0	0	0	0	0	0	0	0	0	0	0	0	0.00357143	0	0	0.00614286	0
P60.S01	0.000285714	0	0	0.00285714	0	0	0	0	0	0	0	0	0	0	0	0	0	0	0	0	0	0	0	0	0	0	0	0	0	0	0	0	0	0	0	0	0	0	0	0	0	0	0	0	0.00428571	0	0	0.00314286	0
P61.S01	0.000285714	0	0	0	0	0	0	0	0	0	0	0	0	0	0	0	0	0	0	0	0	0	0	0	0	0	0	0	0	0	0	0	0	0	0	0	0	0	0	0	0	0	0	0	0.00328571	0	0	0	0.000285714
P62.S01	0	0	0	0	0	0	0	0	0	0	0	0	0.000142857	0	0	0	0	0	0	0	0	0	0	0	0	0	0	0	0.000142857	0.000142857	0	0	0	0	0	0	0	0	0	0	0	0	0	0	0.00128571	0	0	0	0
P62.S02	0.00128571	0	0	0	0	0	0	0	0	0	0	0	0	0	0	0	0	0	0	0	0	0	0	0	0	0	0	0	0	0	0	0	0	0	0	0	0	0	0	0	0	0	0	0	0.00128571	0	0	0.000142857	0
P63.S01	0	0	0	0	0	0	0	0	0	0	0	0	0	0	0	0	0	0	0	0	0	0	0	0	0	0	0	0	0	0	0	0	0	0	0	0	0	0	0	0	0	0	0	0	0.00142857	0	0	0.000142857	0
P63.S02	0.000142857	0	0	0	0	0	0	0	0	0	0	0	0	0	0	0	0	0	0	0	0	0	0	0	0	0	0	0	0	0	0	0	0	0	0	0	0	0	0	0	0	0	0	0	0.005	0	0	0	0
P63.S04	0	0	0	0	0	0	0	0	0	0	0	0	0	0	0	0	0	0	0	0	0	0	0	0	0	0	0	0	0	0	0	0	0	0	0	0	0	0	0	0	0	0	0	0	0.117143	0	0	0	0
P64.S01	0	0	0	0	0	0	0	0	0	0	0	0	0	0	0	0	0	0	0	0	0	0	0	0	0	0	0	0	0	0	0	0	0	0	0	0	0	0	0	0	0	0	0	0	0.000428571	0	0	0	0
P64.S02	0.000142857	0	0	0	0	0	0	0	0	0	0	0	0.00285714	0	0	0	0	0	0	0	0	0	0	0	0	0	0	0	0	0.000285714	0	0	0	0	0	0	0	0	0	0	0	0	0	0	0.00357143	0	0	0	0
P65.S01	0.000428571	0	0	0	0	0	0	0.000142857	0	0	0	0	0.000142857	0	0	0	0	0	0	0	0	0	0	0	0	0	0	0	0	0	0	0	0	0	0	0	0	0	0	0	0	0	0	0	0.000428571	0	0	0	0
P65.S02	0	0	0	0	0	0	0	0	0	0	0	0	0	0	0	0	0	0	0	0	0	0	0	0	0	0	0	0	0	0	0.000142857	0.000142857	0	0	0	0	0	0	0	0	0	0	0	0	0.00414286	0	0	0	0
P66.S01	0	0	0	0	0	0	0	0	0	0	0	0	0	0	0	0	0	0	0	0	0	0	0	0	0	0	0	0	0	0.000142857	0	0	0	0	0	0	0	0	0	0	0	0	0	0	0.000142857	0	0	0	0
P67.S01	0.000142857	0	0	0	0	0	0	0	0	0	0	0	0	0	0	0	0	0	0	0	0	0	0	0	0	0	0	0	0	0	0	0	0	0	0	0	0	0	0	0	0	0	0	0	0.00242857	0	0	0.000857143	0.000285714
P68.S01	0	0	0	0	0	0	0	0	0	0	0	0	0	0.000142857	0	0	0	0	0	0	0	0	0	0	0	0	0	0	0	0	0	0	0	0	0	0	0	0	0	0	0	0	0	0	0.000714286	0	0	0	0
P69.S01	0	0	0	0	0	0	0	0	0	0	0	0	0	0	0	0	0	0	0	0	0	0	0	0	0	0	0	0	0	0	0	0	0	0	0	0	0	0	0	0	0	0	0	0	0.00314286	0.000142857	0	0.000142857	0
P70.S01	0.000571429	0	0	0.001	0	0	0	0.000142857	0	0	0	0	0	0	0	0	0	0	0	0	0	0	0	0	0	0	0	0	0	0	0	0	0	0	0	0	0	0	0	0	0	0	0	0	0.001	0	0	0.000285714	0.000571429
P70.S02	0.000428571	0	0	0.00171429	0	0	0	0	0	0	0	0	0	0	0	0	0	0	0	0	0	0	0	0	0	0	0	0	0	0	0	0	0	0	0	0	0	0	0	0	0	0	0	0	0.001	0	0	0.000285714	0
P71.S01	0.000571429	0	0	0	0	0	0	0.000285714	0	0	0	0	0.00228571	0	0	0	0	0	0	0	0	0	0	0	0	0	0	0	0	0	0	0	0	0	0	0	0	0	0	0	0	0	0	0	0.00385714	0	0	0	0
P71.S02	0	0	0	0	0	0	0	0	0	0	0	0	0	0	0	0	0	0	0	0	0	0	0	0	0	0	0	0	0	0.000142857	0	0	0	0	0	0	0	0	0	0	0	0	0	0	0.0665714	0	0	0	0.000142857
P72.S01	0	0	0	0	0	0	0	0	0	0	0	0	0.000142857	0	0	0	0	0	0	0	0	0	0	0	0	0	0	0	0	0	0	0	0	0	0	0	0	0	0	0	0	0	0	0	0.000857143	0	0	0	0
P73.S01	0	0	0	0	0	0	0	0	0	0	0	0	0	0	0	0	0	0	0	0	0	0	0	0	0	0	0	0	0	0	0	0	0	0	0	0	0	0	0	0	0	0	0	0	0.000857143	0	0	0.000428571	0
P74.S01	0	0	0	0	0	0	0	0	0	0	0	0	0.001	0	0	0	0	0	0	0	0	0	0	0	0	0	0	0	0	0	0	0	0	0	0	0	0	0	0	0	0	0	0	0	0.0378571	0	0	0	0.000142857
P75.S01	0.000142857	0	0	0	0	0	0	0.000142857	0	0	0	0	0	0	0	0	0	0	0	0	0	0	0	0	0	0	0	0	0	0	0.00128571	0	0	0	0	0	0	0	0	0	0	0	0	0	0.013	0	0	0.000714286	0
P75.S02	0	0	0	0	0	0	0	0	0	0	0	0	0.000285714	0	0	0	0	0	0	0	0	0	0	0	0	0	0	0	0	0.000428571	0	0	0	0	0	0	0	0	0	0	0	0	0	0	0.00628571	0	0	0	0
P76.S01	0	0	0	0	0	0	0	0	0	0	0	0	0	0	0	0	0	0	0	0	0	0	0	0	0	0	0	0	0	0.000142857	0	0	0	0	0	0	0	0	0	0	0	0	0	0	0.00328571	0	0	0.000142857	0.000142857
P77.S01	0	0	0	0	0	0	0	0.000285714	0	0	0	0	0	0	0	0	0	0	0	0	0	0	0	0	0	0	0	0	0	0	0.000285714	0	0	0	0	0	0	0	0	0	0	0	0	0	0.00128571	0	0.000142857	0.00757143	0.000142857
P78.S01	0	0	0	0	0	0	0	0	0	0	0	0	0	0	0	0	0	0	0	0	0	0	0	0	0	0	0	0	0	0	0	0	0	0	0	0	0	0	0	0	0	0	0	0	0.00171429	0	0	0	0.000142857
P78.S02	0	0	0	0	0	0	0	0.000142857	0	0	0	0	0	0	0	0	0	0	0	0	0	0	0	0	0	0	0	0	0	0	0.000142857	0	0	0	0	0	0	0	0	0	0	0	0	0	0.00242857	0	0	0.00114286	0
P79.S01	0	0	0	0	0	0	0	0.000571429	0	0	0	0	0	0	0	0	0	0	0	0	0	0	0	0	0	0	0	0	0	0	0	0	0	0	0	0	0	0	0	0	0	0	0	0	0.0214286	0	0	0.0125714	0.00142857
P79.S02	0	0	0	0	0	0	0	0	0	0	0	0	0.000142857	0	0	0	0	0	0	0	0	0	0	0	0	0	0	0	0	0	0	0	0	0	0	0	0	0	0	0	0	0	0	0	0.00457143	0	0	0.00142857	0.00128571
P79.S03	0	0	0	0	0	0	0	0	0	0	0	0	0.001	0	0	0	0	0	0	0	0	0	0	0	0	0	0	0	0	0	0	0	0	0.000428571	0	0	0	0	0	0.000142857	0	0	0	0	0.000142857	0	0	0.000142857	0
P79.S04	0.000571429	0	0	0	0	0	0	0	0	0	0	0	0.000714286	0	0	0	0	0	0	0	0	0	0	0	0	0	0	0	0	0.000142857	0	0	0	0	0	0	0	0	0	0	0	0	0	0	0.00214286	0	0	0.001	0
P80.S01	0.000571429	0	0	0	0	0	0	0.000285714	0	0	0	0	0.000142857	0	0	0	0	0	0	0	0	0	0	0	0	0	0	0	0	0	0	0	0	0	0	0	0	0	0	0	0	0	0	0	0.000857143	0	0	0.000714286	0
P81.S01	0	0	0	0	0	0	0	0	0	0	0	0	0.000428571	0	0	0	0	0	0	0.000142857	0	0	0	0.000142857	0	0	0	0	0	0	0	0	0	0	0	0	0	0	0	0	0	0	0	0	0.000428571	0	0	0.000285714	0
P82.S01	0.000142857	0	0	0	0	0	0	0	0	0	0	0	0	0	0	0	0	0	0	0	0	0	0	0	0	0	0	0	0	0	0	0	0	0	0	0	0	0	0	0	0	0	0	0	0.00585714	0	0	0.000428571	0.000428571
P83.S01	0.000285714	0	0	0	0	0	0	0.000285714	0	0	0	0	0.00114286	0	0	0	0	0	0	0	0	0	0	0	0	0	0	0	0	0	0	0	0.000571429	0	0	0	0	0	0	0	0	0	0	0	0.0151429	0	0	0.00428571	0.0117143
P83.S02	0	0	0	0	0	0	0	0	0	0	0	0	0	0	0	0	0	0	0	0	0	0	0	0	0	0	0	0	0	0	0	0	0	0	0	0	0	0	0	0	0	0	0	0	0.00271429	0	0	0.000857143	0
P83.S03	0	0	0	0	0	0	0	0.000142857	0	0	0	0	0	0	0	0	0	0	0	0	0.000142857	0	0	0	0	0	0	0	0	0	0	0	0	0	0	0	0	0	0	0	0	0	0.000142857	0	0.000857143	0	0	0.000285714	0
P83.S04	0.000285714	0	0	0	0	0	0	0.000571429	0	0	0	0	0	0	0	0	0	0	0	0	0	0	0	0	0	0	0	0	0	0	0	0	0	0	0	0	0	0	0	0	0	0	0	0	0.0325714	0	0	0.00514286	0.00814286
P84.S01	0	0	0	0	0	0	0	0.000285714	0	0	0	0	0	0	0	0	0	0	0	0	0	0	0	0	0	0	0	0	0	0	0	0	0	0	0	0	0	0	0	0	0	0	0	0	0.0602857	0.000285714	0	0.00814286	0.0132857
P85.S01	0	0	0	0	0	0	0	0	0	0	0	0	0.000571429	0	0	0	0	0	0	0	0	0	0	0	0	0	0	0	0	0	0.000142857	0	0	0	0	0	0	0	0	0	0	0	0	0	0.00142857	0	0	0.000142857	0
P85.S02	0	0	0	0	0.00114286	0	0	0	0	0	0	0	0	0	0.000142857	0	0	0	0	0	0	0	0	0	0	0	0	0	0	0	0	0	0	0	0	0	0	0	0	0	0	0	0	0	0.000285714	0	0	0	0
P86.S01	0	0	0	0	0	0	0	0	0	0	0	0	0.000714286	0	0.000142857	0	0	0	0	0	0	0	0	0	0	0	0	0	0	0	0	0	0	0	0	0	0	0	0	0	0	0	0	0	0.00671429	0	0	0.000428571	0.00114286
P86.S02	0.000285714	0.000142857	0	0	0	0	0	0.000142857	0	0	0	0	0	0	0	0	0	0	0	0	0	0	0	0	0	0	0	0	0	0	0	0	0	0	0	0	0	0	0	0	0	0	0	0	0.000285714	0	0	0.000428571	0
P86.S03	0	0	0	0	0	0	0	0.000142857	0	0	0	0	0	0	0	0	0	0	0	0	0	0	0	0	0	0	0	0	0	0	0	0	0	0	0	0	0	0	0	0	0	0	0	0	0.00185714	0	0	0.000857143	0.000142857
P86.S04	0	0	0	0	0	0	0	0	0	0	0	0	0.00128571	0	0	0	0	0	0	0	0	0	0	0	0	0	0	0	0	0.000142857	0	0	0	0	0	0	0	0	0	0	0	0	0	0	0.000428571	0	0	0	0
P86.S05	0	0	0	0	0	0	0	0	0	0	0	0	0.000142857	0	0	0.000142857	0	0	0	0	0	0	0	0	0	0	0	0	0	0	0.000714286	0.00128571	0	0	0	0	0	0	0	0	0	0	0	0	0	0	0	0	0
P86.S07	0.000428571	0	0	0	0	0	0	0.000142857	0	0	0	0	0	0	0	0	0	0	0	0	0	0	0	0	0	0	0	0	0	0	0	0	0	0	0	0	0	0	0	0	0	0	0	0	0.000285714	0	0	0	0
P87.S01	0	0	0	0	0	0	0	0.000428571	0	0	0	0	0	0	0	0	0	0	0	0	0	0	0	0	0	0	0	0	0	0	0	0	0	0	0	0	0	0	0	0	0	0	0	0	0.000857143	0	0	0.00171429	0.000285714
P88.S01	0.000142857	0	0	0	0	0	0	0	0	0	0	0	0	0	0	0	0	0	0	0	0	0	0	0	0	0	0	0	0	0	0.000142857	0	0.000142857	0	0	0	0	0	0	0	0	0	0	0	0.00557143	0	0	0.0101429	0
P88.S02	0	0	0	0	0	0	0	0	0	0	0	0	0	0	0	0	0	0	0	0	0	0	0	0	0	0	0	0	0	0	0	0	0	0	0	0	0	0	0	0	0	0	0	0.000428571	0	0	0	0	0
P89.S01	0	0	0	0	0	0	0	0	0	0	0	0	0	0	0	0	0	0	0	0	0	0	0	0	0	0	0	0	0	0	0	0	0	0	0	0	0	0	0	0	0	0	0	0	0.000428571	0	0	0.000142857	0
P90.S01	0	0	0	0	0	0	0	0	0	0.000285714	0	0	0.000285714	0	0	0	0	0	0	0	0	0	0	0	0	0	0	0	0	0	0	0	0	0	0	0	0	0	0	0	0	0	0	0	0.000571429	0.00514286	0	0	0
P90.S02	0	0	0	0	0	0	0	0	0	0	0	0	0.000142857	0	0	0	0	0	0	0	0	0	0	0	0	0	0	0	0.000142857	0	0	0	0	0	0	0	0	0	0	0	0	0	0	0	0.000428571	0	0	0	0
P91.S01	0.00114286	0	0	0	0	0	0	0	0	0	0	0	0	0	0	0	0	0	0	0	0	0	0	0	0	0	0	0	0	0	0	0	0	0	0	0	0	0	0	0	0	0	0	0	0.000142857	0	0	0	0
P92.S01	0.000428571	0	0	0	0	0	0	0.000142857	0	0	0	0	0	0	0	0	0	0	0	0	0.000142857	0	0	0	0	0	0	0	0	0	0.000428571	0	0	0	0	0	0	0	0	0	0	0	0	0	0.001	0	0	0.000285714	0
P92.S02	0	0	0	0	0	0	0	0	0	0	0	0	0.00314286	0	0	0	0	0	0	0	0	0	0	0	0	0	0	0	0	0	0	0	0	0	0	0	0	0	0	0	0	0	0	0	0.000142857	0	0	0.000142857	0
P92.S03	0	0	0	0	0	0	0	0	0	0	0	0	0.000714286	0	0	0	0	0	0	0	0	0	0	0	0	0	0	0	0	0	0	0	0	0	0	0	0	0	0	0	0	0	0	0	0.002	0	0	0.000142857	0
P93.S01	0	0	0	0	0	0	0.000142857	0.000285714	0	0	0	0	0	0	0	0	0	0	0	0	0	0	0	0	0	0	0	0	0	0	0	0	0	0	0	0	0	0	0	0	0	0	0	0	0.00128571	0	0	0	0
P94.S01	0.00242857	0.001	0	0	0	0	0	0	0	0	0	0	0	0	0	0	0	0	0	0	0	0	0	0	0	0	0	0	0	0	0	0	0	0	0	0	0	0	0	0	0	0	0	0	0.00285714	0	0	0.00114286	0.000142857
P94.S02	0.000142857	0	0	0	0	0	0	0.000142857	0	0	0	0	0.000285714	0	0	0	0	0	0	0	0	0	0	0	0	0.000142857	0	0	0	0	0	0	0	0	0	0	0	0	0	0	0	0	0	0	0.00128571	0	0.000142857	0	0.000142857
P95.S01	0	0	0	0	0	0	0	0	0	0	0	0	0	0	0	0	0	0	0	0	0	0	0	0	0	0	0	0	0	0	0	0	0	0	0	0	0	0	0	0	0	0	0	0	0.000285714	0	0	0.000142857	0
P95.S02	0	0	0	0	0	0	0	0	0	0	0	0	0	0	0	0	0	0	0	0	0	0	0	0	0	0	0	0	0	0	0	0	0	0	0	0	0	0	0	0	0	0	0	0	0.00228571	0	0	0.000142857	0.000285714
P96.S01	0.000571429	0	0	0	0	0	0	0	0	0	0	0	0	0	0	0	0	0	0	0	0	0	0	0	0	0	0	0	0	0	0	0	0	0	0	0	0	0	0	0	0	0	0	0	0.00385714	0	0	0	0
P97.S01	0.000142857	0	0	0	0	0	0	0	0	0	0	0	0.000285714	0	0	0	0	0	0	0	0	0	0	0	0	0	0	0	0	0	0	0	0	0	0	0	0	0	0	0	0	0	0	0	0.000571429	0	0	0.000142857	0
P98.S01	0	0	0	0	0	0	0	0.000285714	0	0	0	0	0.000142857	0	0	0	0	0	0	0	0	0	0	0	0	0	0	0	0	0	0	0	0	0	0	0	0	0	0	0	0	0	0	0	0.00142857	0.000142857	0	0.000428571	0.000285714
C01.S01	0.000142857	0	0	0	0	0	0	0	0	0	0	0	0	0	0	0	0	0	0	0	0	0	0	0	0	0	0	0	0	0	0	0	0	0	0	0	0	0	0	0	0	0	0.000142857	0	0.00128571	0	0	0	0
C02.S01	0	0	0	0	0	0	0	0	0	0	0	0	0	0	0	0	0	0	0	0	0	0	0	0	0	0	0	0	0	0	0	0	0	0	0	0	0	0	0	0	0	0	0	0	0.00557143	0	0	0.000142857	0
C03.S01	0	0	0	0	0	0	0	0	0	0	0	0	0	0	0	0	0	0	0	0	0	0	0	0	0	0	0	0	0	0	0	0	0	0	0	0	0	0	0	0	0	0	0	0	0.00514286	0	0	0.000714286	0.000142857
C04.S01	0	0	0	0	0	0	0	0.000142857	0	0	0	0	0	0	0	0	0	0	0	0	0	0	0	0	0	0	0	0	0	0	0	0	0	0	0	0	0	0	0	0	0	0	0	0	0.00171429	0	0	0	0.000142857
C05.S01	0	0	0	0	0	0	0	0	0	0	0	0	0	0	0	0	0	0	0	0	0	0	0	0	0	0	0	0	0	0	0.000142857	0	0	0	0	0	0	0	0	0	0	0	0.000857143	0	0.00142857	0	0	0.00142857	0
C06.S01	0	0	0	0	0	0	0	0.000142857	0	0	0	0	0.000142857	0	0	0	0	0	0	0	0	0	0	0	0	0	0	0	0	0	0	0	0	0	0	0	0	0	0	0	0	0	0	0	0.0167143	0	0	0.000142857	0.000142857
C07.S01	0	0	0	0	0	0	0	0	0	0	0	0	0	0	0	0	0	0	0	0	0	0	0	0	0	0	0	0	0	0	0	0	0	0	0	0	0	0	0	0	0	0	0	0	0.000714286	0	0	0.000428571	0
C08.S01	0	0	0	0	0	0	0	0.000142857	0	0	0	0	0	0	0	0	0	0	0	0	0	0	0	0	0	0	0	0	0	0	0	0	0	0	0	0	0	0	0	0	0	0	0	0	0.0975714	0	0	0	0
C09.S01	0	0	0	0	0	0	0	0	0	0	0	0	0.000142857	0	0	0	0	0	0	0	0	0	0.000142857	0	0	0	0	0	0	0	0.000428571	0	0.000142857	0	0	0	0	0	0	0	0	0	0	0	0.00257143	0	0	0	0
C10.S01	0	0	0	0	0	0	0	0.000142857	0	0	0	0	0	0	0	0	0	0	0	0	0	0	0	0	0	0	0	0	0	0	0.000142857	0	0	0	0	0	0	0	0	0	0	0	0	0	0.0591429	0	0	0.00314286	0.000142857
C11.S01	0.000571429	0	0	0	0	0	0	0	0	0	0	0	0	0	0	0	0	0	0	0	0	0	0	0	0	0	0	0	0	0	0	0	0	0	0	0	0	0	0	0	0	0	0	0	0.001	0	0	0.000142857	0
C12.S01	0	0	0	0	0	0	0	0.000142857	0	0	0	0	0	0	0	0	0	0	0	0	0	0	0	0	0	0	0	0	0	0	0	0	0	0	0	0	0	0	0	0	0	0	0	0	0.00357143	0	0	0.000142857	0
C13.S01	0	0	0	0	0	0	0	0	0	0	0	0	0	0	0	0	0	0	0	0	0	0	0	0	0	0	0	0	0	0	0	0	0	0	0	0	0	0	0	0	0	0	0	0	0.00214286	0	0	0	0
C14.S01	0	0	0	0	0	0	0	0.000142857	0	0	0	0	0	0	0	0	0	0	0	0	0	0	0	0	0	0	0	0	0	0	0	0	0	0	0	0	0	0	0	0	0	0	0	0	0.00571429	0	0	0	0
C15.S01	0	0	0	0	0	0	0	0	0	0	0	0	0	0	0	0	0	0	0	0	0	0	0	0	0	0	0	0	0	0	0	0	0	0	0	0	0	0	0	0	0	0	0	0	0.00271429	0	0	0	0
C16.S01	0.000142857	0	0	0	0	0	0	0.000142857	0	0	0	0	0	0	0	0	0	0	0	0	0	0	0	0	0	0	0	0	0	0	0	0	0	0	0	0	0	0	0	0	0	0	0	0	0.000571429	0	0	0	0
C17.S01	0.00314286	0	0	0	0	0	0	0	0	0	0	0	0	0	0	0	0	0	0	0	0	0	0	0	0	0	0	0	0	0	0.000142857	0	0	0	0	0	0	0	0	0	0	0	0	0.000142857	0.00214286	0	0	0.000142857	0
C18.S01	0.000285714	0	0	0	0	0	0	0	0	0	0	0	0	0	0	0	0	0	0	0	0	0	0	0	0	0	0	0	0	0	0	0	0	0	0	0	0	0	0	0	0	0	0	0	0.000285714	0	0	0.000285714	0.000428571
C19.S01	0	0	0	0	0	0	0	0	0	0	0	0	0	0	0	0	0	0	0	0	0	0	0	0	0	0	0	0	0	0	0	0	0	0	0	0	0	0	0	0	0	0	0	0	0.005	0	0	0.000285714	0.000142857
C20.S01	0.000428571	0	0	0	0	0	0	0	0	0	0	0	0	0	0	0	0	0	0	0	0	0	0	0	0	0	0	0	0	0.000142857	0	0	0	0	0	0	0	0	0	0	0	0	0	0	0.0105714	0	0	0.000857143	0
C21.S01	0	0	0	0	0	0	0	0	0	0	0	0	0	0	0	0	0	0	0	0	0	0	0	0	0	0	0	0	0	0	0	0	0	0	0	0	0	0	0	0	0	0	0	0	0.00157143	0	0	0	0
C22.S01	0	0	0	0	0	0	0	0	0	0	0	0	0	0	0	0	0	0	0	0	0	0	0	0	0	0	0	0	0	0	0	0	0	0	0	0	0	0	0	0	0	0	0	0	0.000714286	0	0	0	0
C23.S01	0	0	0	0	0	0	0	0.000142857	0	0	0	0	0	0	0	0	0	0	0	0	0	0	0	0	0	0	0	0	0	0	0	0	0	0	0	0	0	0	0	0	0	0	0	0	0.00785714	0.000142857	0	0.000142857	0.000285714
C24.S01	0.000571429	0	0	0	0	0	0	0	0	0	0	0	0	0	0	0	0	0	0	0	0	0	0	0.000142857	0	0	0	0	0	0	0.000142857	0	0	0.000142857	0	0	0	0	0	0	0	0	0	0	0.00128571	0	0	0	0
C25.S01	0	0	0	0	0	0	0	0	0	0	0.000142857	0	0	0	0	0	0	0	0	0	0	0	0	0	0	0	0	0	0	0	0.000285714	0	0	0	0	0	0	0	0	0	0	0	0	0	0.00214286	0	0	0.000142857	0
C26.S01	0	0	0	0	0	0	0	0	0	0	0	0	0	0	0	0	0	0	0	0	0	0	0	0	0	0	0	0	0	0	0	0	0	0	0	0	0	0	0	0	0	0	0	0	0.00342857	0	0	0.000571429	0.000142857
C27.S01	0	0	0	0	0	0	0	0	0	0	0	0	0	0	0	0	0	0	0	0	0	0	0.000142857	0	0	0	0	0	0	0	0	0	0	0	0	0	0	0	0	0	0	0	0	0	0.00214286	0	0	0	0
C28.S01	0	0	0	0	0	0	0	0	0	0	0.000142857	0	0	0	0	0	0	0	0	0	0	0	0	0	0	0	0	0	0	0	0	0	0	0	0	0	0	0	0	0	0	0	0	0	0.000142857	0	0	0.000285714	0
C29.S01	0	0	0	0	0	0	0	0	0	0	0	0	0	0	0	0	0	0	0	0	0	0	0	0	0	0	0	0	0	0	0	0	0	0	0	0	0	0	0	0	0	0	0	0	0.000428571	0	0	0	0
C30.S01	0.000285714	0	0	0	0	0	0	0	0	0	0	0	0	0	0	0	0	0	0	0	0	0	0	0	0	0	0	0	0	0	0	0	0	0	0	0	0	0	0	0	0	0.000142857	0	0	0.000857143	0	0	0	0
C31.S01	0	0	0	0	0	0	0	0	0	0	0	0	0.000142857	0	0	0	0	0	0	0	0	0	0.000142857	0	0	0	0	0	0	0	0	0	0	0	0	0	0	0	0	0	0	0	0	0	0.00514286	0	0	0.000285714	0
C32.S01	0	0	0	0	0	0	0	0.000142857	0	0	0	0	0	0	0	0	0	0	0	0	0	0	0	0	0	0	0	0	0	0	0.00142857	0	0	0	0	0	0	0	0	0	0	0	0.000142857	0	0.001	0	0	0	0
C33.S01	0	0	0	0	0	0	0.000142857	0	0	0	0	0	0	0	0	0	0	0	0	0	0	0	0	0	0	0	0	0	0	0	0	0	0	0	0	0	0	0	0	0	0	0	0	0	0.00185714	0	0	0	0
C34.S01	0	0	0	0	0	0	0	0	0	0	0	0	0	0	0	0	0	0	0	0	0	0	0	0	0	0	0	0	0	0	0	0	0	0	0	0	0	0	0	0	0	0	0	0	0.00185714	0	0	0.000142857	0
C35.S01	0	0	0	0	0	0	0	0	0	0	0	0	0	0	0	0	0	0	0	0	0	0	0	0	0	0	0	0	0	0	0	0	0.000142857	0	0	0	0	0	0	0	0	0	0	0	0.000285714	0	0	0.000142857	0.000142857
C36.S01	0	0	0	0	0	0	0	0	0	0	0	0	0.000142857	0	0	0	0	0	0	0	0	0	0	0	0	0	0	0	0	0	0	0	0	0	0	0	0	0	0	0	0	0	0	0	0.00185714	0	0	0.000571429	0.000142857
C37.S01	0	0	0	0	0	0	0	0	0	0	0	0	0	0	0	0	0	0	0	0	0	0	0	0	0	0	0	0	0	0	0	0	0	0	0	0	0	0	0	0	0	0	0	0	0.00242857	0	0.000142857	0	0
C38.S01	0	0	0	0	0	0	0	0	0	0	0	0	0.000571429	0	0	0	0	0	0	0	0	0	0	0	0	0	0	0	0	0	0	0	0	0	0	0	0	0	0	0	0	0	0	0	0.00642857	0	0	0.000142857	0.000142857
C39.S01	0	0	0	0	0	0	0	0	0	0	0.000142857	0	0	0	0	0	0	0	0	0	0	0	0.000285714	0.000142857	0	0	0	0	0	0	0	0	0	0	0	0	0	0	0	0	0	0	0	0	0.0111429	0	0	0.000285714	0
C40.S01	0	0	0	0	0	0	0	0	0	0	0	0	0.00142857	0	0.00171429	0	0	0	0	0	0	0	0	0	0.000428571	0	0	0.00942857	0	0.0291429	0	0	0	0.000714286	0	0	0	0	0	0	0	0	0	0	0.000142857	0	0	0.000285714	0
C41.S01	0	0	0	0	0	0	0	0	0	0	0	0	0	0	0	0	0	0	0	0	0.000142857	0	0	0	0	0	0	0	0	0	0.000285714	0	0	0	0	0	0	0	0	0	0	0	0	0	0.000571429	0	0	0	0
C42.S01	0	0	0	0	0	0	0	0	0	0	0	0	0.000142857	0	0	0	0	0	0	0	0	0	0	0	0	0	0	0	0	0	0.000142857	0	0	0	0	0	0	0	0	0	0	0	0.000285714	0	0.001	0	0	0	0
C43.S01	0	0	0	0	0	0	0	0.000142857	0	0	0	0	0	0	0	0	0	0	0	0	0	0	0	0	0	0	0	0	0	0	0	0	0	0	0	0	0	0	0	0	0	0	0	0	0.00414286	0	0.000142857	0.000285714	0
C44.S01	0	0	0	0	0	0	0	0	0	0	0	0	0	0	0	0	0	0	0	0	0	0	0	0	0	0	0	0	0	0	0	0	0	0	0	0	0	0	0	0	0	0	0	0	0.00728571	0	0	0	0
C45.S01	0	0	0	0	0	0	0	0	0	0	0	0	0	0	0	0	0	0	0	0	0	0	0	0	0	0	0	0	0	0.000142857	0	0	0	0	0	0	0	0	0	0	0	0	0	0	0.00457143	0	0	0	0.000142857
C46.S01	0	0	0	0	0	0	0	0	0	0	0	0	0	0	0	0	0	0	0	0	0	0	0	0	0	0	0	0	0	0	0	0	0	0	0	0	0	0	0	0	0	0	0	0	0.00271429	0	0	0	0
C47.S01	0	0	0	0	0	0	0	0	0	0	0	0	0	0	0	0	0	0	0	0	0	0	0	0	0	0	0	0	0	0	0.000142857	0	0	0	0	0	0	0	0	0	0	0	0	0	0.00128571	0	0	0	0
C48.S01	0	0	0	0	0	0	0	0.000142857	0	0	0	0	0.000142857	0	0	0	0	0	0	0	0	0	0	0	0	0	0	0	0	0	0	0	0	0	0	0	0	0	0	0	0	0	0	0	0.00342857	0	0	0.000142857	0
C49.S01	0	0	0	0	0	0	0	0	0	0	0	0	0	0	0	0	0	0	0	0	0	0	0	0	0	0	0	0	0	0	0	0	0	0	0	0	0	0	0	0	0	0	0	0	0.00128571	0	0.000142857	0.000285714	0
C50.S01	0	0	0	0	0	0	0	0	0	0	0	0	0	0	0	0	0	0	0	0	0	0	0	0	0	0	0	0	0	0	0	0	0	0	0	0	0	0	0	0	0	0	0	0	0.00114286	0	0	0	0
C51.S01	0	0	0	0	0	0	0	0.000142857	0	0	0	0	0	0	0	0	0	0	0	0	0	0	0	0	0	0	0	0	0	0	0	0	0	0	0	0	0	0	0	0	0	0	0	0	0.00171429	0	0	0	0
C52.S01	0	0	0	0	0	0	0	0	0	0	0	0	0.000142857	0	0	0	0	0	0	0	0	0	0	0	0	0	0	0	0	0	0	0	0	0	0	0	0	0	0	0	0	0	0	0	0.000428571	0	0	0	0
C53.S01	0	0	0	0.000285714	0	0	0	0	0	0	0	0	0.000142857	0	0	0	0	0	0	0	0	0	0	0	0	0	0	0	0	0	0	0	0	0	0	0	0	0	0	0	0	0	0	0	0.000285714	0	0	0	0
C54.S01	0	0	0	0	0	0	0	0	0	0	0	0	0	0	0	0	0	0	0	0	0	0	0	0	0	0	0	0	0	0	0	0	0	0	0	0	0	0	0	0	0	0	0	0	0.000571429	0	0	0.000142857	0
C55.S01	0	0	0	0	0	0	0	0	0	0	0	0	0	0	0	0	0	0	0	0	0	0	0	0	0	0	0	0	0	0	0	0	0	0	0	0	0	0	0	0	0	0	0	0	0.00371429	0	0	0.000285714	0.000142857
C56.S01	0.000285714	0	0	0	0	0	0	0.000142857	0	0	0	0	0.000428571	0	0	0	0	0	0	0	0	0	0	0	0	0	0	0	0	0	0	0	0	0	0	0	0	0	0	0	0	0	0	0	0.000714286	0	0	0	0.000285714
C57.S01	0	0	0	0	0	0	0	0.000285714	0	0	0	0	0	0	0	0	0	0	0	0	0	0	0.000142857	0	0	0	0	0	0	0	0	0	0	0	0	0	0	0	0	0	0	0	0	0	0.00228571	0	0	0.000142857	0.000142857
C58.S01	0	0	0	0	0	0	0	0	0	0	0	0	0.000142857	0	0	0	0	0	0	0	0	0	0	0	0	0	0	0	0	0	0.000428571	0	0	0	0	0	0	0	0	0	0	0	0	0	0.00185714	0	0	0	0
C59.S01	0	0	0	0	0	0	0	0.000428571	0	0	0	0	0	0	0	0	0	0	0	0	0	0	0	0	0	0	0	0	0.000142857	0	0	0	0	0	0	0	0	0	0	0	0	0	0.000142857	0	0.0248571	0	0	0.000857143	0
C60.S01	0	0	0	0	0	0	0	0.000142857	0	0	0	0	0	0	0	0	0	0	0	0	0	0	0	0	0	0	0	0	0	0	0	0	0	0	0	0	0	0	0	0	0	0	0	0	0.000428571	0	0	0	0
C61.S01	0.000142857	0	0	0	0	0	0	0	0	0	0	0	0.000142857	0	0	0	0	0	0	0	0	0	0	0	0	0	0	0	0	0	0	0	0	0	0	0	0	0	0	0	0	0	0	0	0.000571429	0	0	0	0
C62.S01	0	0	0	0	0	0	0	0	0	0	0	0	0.000142857	0	0	0	0	0	0	0	0	0	0	0	0	0	0	0	0	0.000142857	0	0	0	0	0	0	0	0	0	0	0	0	0	0	0.00185714	0	0	0.000142857	0
C63.S01	0.000142857	0	0	0	0	0	0	0.000142857	0	0	0	0	0.000142857	0	0	0	0	0	0	0	0	0	0	0	0	0	0	0	0	0	0	0	0	0	0	0	0	0	0	0	0	0	0	0	0.000714286	0	0	0	0
C64.S01	0	0	0	0	0	0	0	0.000142857	0	0	0	0	0	0	0	0	0	0	0	0	0	0	0	0	0	0	0	0	0	0	0	0	0	0	0	0	0	0	0	0	0	0	0	0	0.00771429	0	0	0.000142857	0
C65.S01	0	0	0	0	0	0	0	0	0	0	0	0	0	0	0	0	0	0	0	0	0	0	0.000142857	0	0	0	0	0	0	0	0	0	0	0	0	0	0	0	0	0	0	0	0.000571429	0	0.000714286	0	0.000142857	0	0.000142857
C66.S01	0	0	0	0	0	0	0	0	0	0	0	0	0	0	0	0	0	0	0	0	0	0	0	0	0	0	0	0	0	0	0	0	0	0	0	0	0	0	0	0	0	0	0	0	0	0	0	0	0
C67.S01	0	0	0	0	0	0	0	0	0	0	0	0	0	0	0	0	0	0	0	0	0	0	0	0	0	0	0	0	0	0	0	0	0	0	0	0	0	0	0	0	0	0	0	0	0.00142857	0	0	0.000142857	0
C68.S01	0	0	0	0	0	0	0	0.000142857	0	0	0	0	0	0	0	0	0	0	0	0	0	0	0	0	0	0	0	0	0	0	0	0	0	0	0	0	0	0	0	0	0	0	0	0	0.00442857	0	0	0	0
C69.S01	0.00485714	0.000142857	0	0	0	0	0	0	0	0	0	0	0	0	0	0	0	0	0	0	0	0	0	0	0	0	0	0	0	0	0	0	0	0	0	0	0	0	0	0	0	0	0	0	0.002	0	0	0.000285714	0.000142857
C70.S01	0	0	0	0	0	0	0	0	0	0	0	0	0	0	0	0	0	0	0	0	0	0	0	0	0	0	0	0	0	0	0	0	0	0	0	0	0	0	0	0.000142857	0	0	0	0	0.000285714	0	0	0	0
C71.S01	0	0	0	0	0	0	0	0	0	0	0	0	0	0	0	0	0	0	0	0	0	0	0	0	0	0	0	0	0	0	0.000142857	0	0	0	0	0	0	0	0	0	0	0	0	0	0.00114286	0	0	0	0
C72.S01	0	0	0	0	0	0	0	0.000142857	0	0	0	0	0	0	0	0	0	0	0	0	0	0	0	0	0	0	0.000142857	0	0	0	0	0	0	0	0	0	0	0	0	0	0	0	0	0	0.00171429	0	0	0	0
C73.S01	0	0	0	0	0	0	0	0	0	0	0	0	0	0	0	0	0	0	0	0	0	0	0	0	0	0	0	0	0	0.000142857	0	0	0	0	0	0	0	0	0	0	0	0	0	0	0.00271429	0	0	0.000428571	0
C74.S01	0	0	0	0	0	0	0	0	0	0	0	0	0	0	0	0	0	0	0	0	0	0	0	0	0	0	0	0	0	0	0.000142857	0	0	0	0	0	0	0	0	0	0	0	0	0	0.00157143	0	0	0.000142857	0
C75.S01	0	0	0	0	0	0	0	0	0	0	0	0	0	0	0	0	0	0	0	0	0	0	0.000142857	0	0	0	0	0	0	0	0.000428571	0	0	0	0	0	0	0	0	0	0	0	0	0	0.000571429	0	0	0	0
C76.S01	0	0	0	0	0	0	0	0	0	0	0	0	0	0	0	0	0	0	0	0	0	0	0	0	0	0	0	0	0	0	0.000142857	0	0	0	0	0	0	0	0	0	0	0	0	0	0.000714286	0	0	0	0
C77.S01	0	0	0	0	0	0	0	0	0	0	0	0	0	0	0	0.000142857	0	0	0	0	0	0	0	0	0	0	0	0	0	0	0.000142857	0	0	0	0	0	0	0	0	0	0	0	0	0	0.000142857	0	0	0	0
C78.S01	0	0	0	0	0	0	0	0	0	0	0	0	0	0	0	0	0	0	0	0	0	0	0	0	0	0	0	0	0	0	0.000142857	0	0	0	0	0	0	0	0	0	0	0	0	0	0	0	0	0	0
C79.S01	0	0	0	0	0	0	0	0.000285714	0	0	0	0	0.000428571	0	0	0	0	0	0	0	0	0	0	0	0	0	0	0	0	0	0	0	0	0	0	0	0	0	0	0	0	0	0	0	0.0107143	0	0	0	0
C80.S01	0	0	0	0.000285714	0	0	0	0	0	0	0	0	0	0	0	0	0	0	0	0	0	0	0	0	0	0	0	0	0	0	0	0	0	0	0	0	0	0	0	0	0	0	0	0	0.000142857	0	0	0	0.000142857
C81.S01	0	0	0	0	0	0	0	0	0	0	0	0	0	0	0	0	0	0	0	0	0	0	0.000142857	0	0	0	0	0	0	0	0	0	0	0	0	0	0	0	0	0	0	0	0	0	0.00214286	0	0	0	0.000142857
C82.S01	0	0	0	0	0	0	0.000142857	0	0	0	0	0	0	0	0	0	0	0	0	0	0	0	0	0	0	0	0	0	0	0	0	0	0	0	0	0	0	0	0	0	0	0	0	0	0.00128571	0	0	0.000142857	0
C83.S01	0	0	0	0	0	0	0	0	0	0	0	0	0	0	0	0	0	0	0	0	0	0	0	0	0	0	0	0	0	0	0	0	0	0	0	0	0	0	0	0	0	0	0	0	0.00171429	0	0	0	0
C84.S01	0	0	0	0	0	0	0	0	0	0	0	0	0	0	0	0	0	0	0	0	0	0	0	0	0	0	0	0	0	0	0	0	0	0	0	0	0	0	0	0	0	0	0	0	0.001	0	0	0	0
[truncated: 345 more columns]
